# Supplementary material for: Psychological experiences of healthcare professionals in Sri Lanka during COVID-19
Source: BMC Psychol. 2021 Mar 24;9:49. doi: 10.1186/s40359-021-00526-5 (PMC7988642; doi:10.1186/s40359-021-00526-5)
Supplement: Supplementary file 2 — Additional file 2. This excel file contains raw data that were obtained using the online survey form. [file 40359_2021_526_MOESM2_ESM.xlsx]

## Sheet: responses
S.NO	Submit Time	4. Working experience (years)	5. Work place,	6. Are you currently working with patients infected with Covid-19?	7. Are you currently working with patients suspected with Covid-19.	8. Do you think that your current workload is very heavy/unrealistic?	9. Do you have adequate personal protective equipment to work with Covid - 19 patients?	10. Are you worried about your health due to this Covid-19?	11. Are you worried about health of your family members due to your exposure to patient with Covid-19?	12. Have you ever felt that you are being discriminated or treated badly by the society due to your job as a health care professional during this period?	13. Do your family members help you to cope up with personal or psychological problems you experience due to Covid 19?	14. Do you think that you have been given full occupational safety against Covid-19?	15. Have you received any psychological support/ counselling to face job responsibilities under this Covid - 19 situation?	16. During the past week, I was bothered by things that usually don't bother me?	17. During the past week, I had trouble keeping my mind on what I was doing.	18. During the past week, I felt depressed.	19. During the past week, I felt that everything I did was an effort.	20. During the past week, I felt hopeful about the future.	21. During the past week, I felt fearful.	22. During the past week, my sleep was restless.	23. During the past week, I was happy.	24. During the past week, I felt lonely.	25. During the past week, I could not go "get going"(I could not do things as usual).	26. Feeling nervous, anxious, or on edge.	27. Not being able to stop or control worrying.	28. Worrying too much about different things.	29. Trouble relaxing.	30. Being so restless that it's hard to sit still.	31. Becoming easily annoyed or irritable	32. Feeling afraid, as if something awful might happen.	33. I am confident enough to manage stressful working situation during the Covid- 19 pandemic.
1	02 May 2020 - 08:42 a.m.	20	Teaching hospital	No	No	No	Not applicable	Yes, but somewhat moderate	Yes, but somewhat moderate	No	No, I am helpless	Yes, to some extent	No	Rarely or non of the time (less than 1 day)	Rarely or non of the time (less than 1 day)	Rarely or non of the time ( less than 1 day)	Rarely or none of the time (less than 1 day)	All of the time (5-7 days)	Rarely or non of the time (less than 1 day)	Rarely or non of the time (less than 1 day)	All of the time (5-7 days)	Rarely or non of the time (less than 1 day)	Rarely or non of the time (less than 1 day)	Not at all	Not at all	Not at all	Not at all	Not at all	Not at all	Several days	All the time
2	02 May 2020 - 09:23 a.m.	20	Base hospital	No	No	No	Yes	Yes, to a considerable extent	Yes, to very much	No	Yes, verymuch	Yes, very much	No	Rarely or non of the time (less than 1 day)	Rarely or non of the time (less than 1 day)	Rarely or non of the time ( less than 1 day)	Rarely or none of the time (less than 1 day)	All of the time (5-7 days)	Rarely or non of the time (less than 1 day)	Rarely or non of the time (less than 1 day)	All of the time (5-7 days)	Rarely or non of the time (less than 1 day)	Rarely or non of the time (less than 1 day)	Not at all	Not at all	Not at all	Not at all	Not at all	Not at all	Several days	Mostly
3	02 May 2020 - 09:31 a.m.	25	Teaching hospital	No	Yes	No	No	Yes, to a considerable extent	Yes, but somewhat moderate	Yes, to a considerable extent	Yes, to some extent	No, not al all	No	Some or a little of the time ( 1 -2days)	Occasionally (3-4 days)	Occasionally (3-4 days)	All of the time (5-7 days)	Some or a little of the time (1-2 days)	Occasionally (3-4 days)	Rarely or non of the time (less than 1 day)	All of the time (5-7 days)	Some or a little of the time (1-2 days)	Rarely or non of the time (less than 1 day)	Not at all	Not at all	Not at all	Not at all	Not at all	Not at all	Not at all	Mostly
4	02 May 2020 - 09:41 a.m.	16	Teaching hospital	No	Yes	No	Yes	No	Yes, to a considerable extent	No	Yes, verymuch	Yes, to a considerable extent	No	Rarely or non of the time (less than 1 day)	Rarely or non of the time (less than 1 day)	Rarely or non of the time ( less than 1 day)	Rarely or none of the time (less than 1 day)	Rarely or none of the time (less than 1 day)	Rarely or non of the time (less than 1 day)	Rarely or non of the time (less than 1 day)	All of the time (5-7 days)	Rarely or non of the time (less than 1 day)	Occasionally (3-4 days)	Not at all	Not at all	Not at all	Not at all	Not at all	Not at all	Not at all	All the time
5	02 May 2020 - 09:54 a.m.	6 yrs	Base hospital	No	No	Yes	No	Yes, but somewhat moderate	Yes, to very much	Yes, but minor	Yes, to some extent	Yes, to a considerable extent	No	Occasionally (3 - 4 days)	Occasionally (3-4 days)	Occasionally (3-4 days)	Occasionally (3-4 days)	Some or a little of the time (1-2 days)	Occasionally (3-4 days)	Some or a little of the time (1-2 days)	Occasionally (3-4 days)	Occasionally (3-4 days)	Occasionally (3-4 days)	Over half the days (7 days)	Over half the days (7 days)	Over half the days (7 days)	Over half the days (7days)	Over half the days (7 days)	Over half the days (7 days)	Over half the days (7 days)	Sometimes
6	02 May 2020 - 10:06 a.m.	20yrs	Teaching hospital	No	Yes	Yes	No	Yes, to a considerable extent	Yes, to very much	No	Yes, verymuch	Yes, to some extent	No	Occasionally (3 - 4 days)	Some or a little of the time (1- 2 days)	Rarely or non of the time ( less than 1 day)	Rarely or none of the time (less than 1 day)	All of the time (5-7 days)	Some or a little of the time (1-2 days)	Some or a little of the time (1-2 days)	Occasionally (3-4 days)	Some or a little of the time (1-2 days)	Rarely or non of the time (less than 1 day)	Several days	Not at all	Not at all	Not at all	Not at all	Several days	Several days	Sometimes
7	02 May 2020 - 10:30 a.m.	19yrs	Teaching hospital	No	No	No	No	Yes, but somewhat moderate	Yes, but somewhat moderate	No	Yes, to a considerable extent	Yes, to some extent	No	Rarely or non of the time (less than 1 day)	Rarely or non of the time (less than 1 day)	Rarely or non of the time ( less than 1 day)	Rarely or none of the time (less than 1 day)	All of the time (5-7 days)	Rarely or non of the time (less than 1 day)	Rarely or non of the time (less than 1 day)	All of the time (5-7 days)	Rarely or non of the time (less than 1 day)	Rarely or non of the time (less than 1 day)	Not at all	Not at all	Several days	Several days	Not at all	Over half the days (7 days)	Not at all	Mostly
8	02 May 2020 - 10:35 a.m.	21	Teaching hospital	No	Yes	Yes	Yes	Yes, verymuch	Yes, to very much	Yes, very highly	Yes, to a considerable extent	Yes, to some extent	No	All of the time (5-7 days)	All of the time (5-7 days)	All of the time (5-7 days)	All of the time (5-7 days)	Some or a little of the time (1-2 days)	Some or a little of the time (1-2 days)	Rarely or non of the time (less than 1 day)	Some or a little of the time (1-2 days)	Occasionally (3-4 days)	Occasionally (3-4 days)	Several days	Several days	Several days	Several days	Several days	Several days	Several days	Sometimes
9	02 May 2020 - 10:39 a.m.	5	Teaching hospital	No	No	No	Not applicable	Yes, but somewhat moderate	Yes, but somewhat moderate	Yes, to a considerable extent	Yes, verymuch	Yes, to some extent	No	Some or a little of the time ( 1 -2days)	Some or a little of the time (1- 2 days)	Rarely or non of the time ( less than 1 day)	All of the time (5-7 days)	All of the time (5-7 days)	Rarely or non of the time (less than 1 day)	Some or a little of the time (1-2 days)	All of the time (5-7 days)	Rarely or non of the time (less than 1 day)	Rarely or non of the time (less than 1 day)	Several days	Several days	Several days	Several days	Several days	Over half the days (7 days)	Several days	Mostly
10	02 May 2020 - 10:41 a.m.	9	Teaching hospital	No	No	No	Not applicable	Yes, but minor worries	Yes, but minor worries	No	Yes, to some extent	Yes, to some extent	No	Some or a little of the time ( 1 -2days)	Rarely or non of the time (less than 1 day)	Rarely or non of the time ( less than 1 day)	Rarely or none of the time (less than 1 day)	All of the time (5-7 days)	Rarely or non of the time (less than 1 day)	Rarely or non of the time (less than 1 day)	Occasionally (3-4 days)	Rarely or non of the time (less than 1 day)	Rarely or non of the time (less than 1 day)	Not at all	Not at all	Not at all	Not at all	Not at all	Not at all	Not at all	All the time
11	02 May 2020 - 10:49 a.m.	7	District hospital	Yes	Yes	No	Yes	Yes, verymuch	Yes, to very much	No	Yes, verymuch	Yes, to some extent	No	Rarely or non of the time (less than 1 day)	Rarely or non of the time (less than 1 day)	Rarely or non of the time ( less than 1 day)	Occasionally (3-4 days)	All of the time (5-7 days)	Rarely or non of the time (less than 1 day)	Rarely or non of the time (less than 1 day)	All of the time (5-7 days)	Rarely or non of the time (less than 1 day)	Rarely or non of the time (less than 1 day)	Not at all	Not at all	Not at all	Several days	Several days	Several days	Not at all	Sometimes
12	02 May 2020 - 11:07 a.m.	4	Base hospital	No	Yes	No	Yes	Yes, to a considerable extent	Yes, to a considerable extent	No	Yes, to some extent	Yes, to some extent	No	Some or a little of the time ( 1 -2days)	Some or a little of the time (1- 2 days)	Some or a little of the time ( 1-2 days)	Some or a little of the time (1-2 days)	Some or a little of the time (1-2 days)	Some or a little of the time (1-2 days)	Some or a little of the time (1-2 days)	Some or a little of the time (1-2 days)	Some or a little of the time (1-2 days)	Some or a little of the time (1-2 day)	Several days	Several days	Several days	Over half the days (7days)	Several days	Several days	Several days	Mostly
13	02 May 2020 - 11:27 a.m.	4	Base hospital	No	Yes	No	No	Yes, but somewhat moderate	Yes, to a considerable extent	Yes, but minor	No, I am helpless	No, not al all	No	Some or a little of the time ( 1 -2days)	Occasionally (3-4 days)	Rarely or non of the time ( less than 1 day)	Occasionally (3-4 days)	Some or a little of the time (1-2 days)	Some or a little of the time (1-2 days)	All of the time (5-7 days)	Some or a little of the time (1-2 days)	Occasionally (3-4 days)	Some or a little of the time (1-2 day)	Several days	Several days	Several days	Over half the days (7days)	Over half the days (7 days)	Several days	Not at all	Mostly
14	02 May 2020 - 11:42 a.m.	8 years	Teaching hospital	No	Yes	No	Not applicable	Yes, but somewhat moderate	Yes, but somewhat moderate	Yes, but minor	Yes, to some extent	Yes, to a considerable extent	No	Rarely or non of the time (less than 1 day)	Rarely or non of the time (less than 1 day)	Rarely or non of the time ( less than 1 day)	Rarely or none of the time (less than 1 day)	All of the time (5-7 days)	Rarely or non of the time (less than 1 day)	Rarely or non of the time (less than 1 day)	All of the time (5-7 days)	Rarely or non of the time (less than 1 day)	Rarely or non of the time (less than 1 day)	Not at all	Not at all	Not at all	Not at all	Not at all	Not at all	Not at all	Mostly
15	02 May 2020 - 11:54 a.m.	5	Teaching hospital	No	Yes	No	No	Yes, but somewhat moderate	Yes, to a considerable extent	Yes, but minor	Yes, to a considerable extent	Yes, to some extent	No	Rarely or non of the time (less than 1 day)	Rarely or non of the time (less than 1 day)	Rarely or non of the time ( less than 1 day)	Rarely or none of the time (less than 1 day)	All of the time (5-7 days)	Rarely or non of the time (less than 1 day)	Rarely or non of the time (less than 1 day)	All of the time (5-7 days)	Rarely or non of the time (less than 1 day)	Rarely or non of the time (less than 1 day)	Not at all	Not at all	Not at all	Not at all	Not at all	Not at all	Not at all	All the time
16	02 May 2020 - 12:01 p.m.	23	Base hospital	No	Yes	No	No	Yes, to a considerable extent	Yes, to very much	Yes, but minor	Yes, to a considerable extent	Yes, to some extent	No	Some or a little of the time ( 1 -2days)	Rarely or non of the time (less than 1 day)	Rarely or non of the time ( less than 1 day)	Rarely or none of the time (less than 1 day)	Occasionally (3-4 days)	No Answer	Rarely or non of the time (less than 1 day)	Occasionally (3-4 days)	Some or a little of the time (1-2 days)	Rarely or non of the time (less than 1 day)	Not at all	Not at all	Not at all	Not at all	Not at all	Not at all	Several days	Mostly
17	02 May 2020 - 12:57 p.m.	6 years	Other	No	No	No	Not applicable	Yes, but minor worries	Not applicable	No	Yes, to some extent	No, not al all	No	Some or a little of the time ( 1 -2days)	Some or a little of the time (1- 2 days)	Rarely or non of the time ( less than 1 day)	Rarely or none of the time (less than 1 day)	Rarely or none of the time (less than 1 day)	Some or a little of the time (1-2 days)	Occasionally (3-4 days)	Some or a little of the time (1-2 days)	Some or a little of the time (1-2 days)	Rarely or non of the time (less than 1 day)	Several days	Several days	Not at all	Several days	Not at all	Not at all	Several days	Sometimes
18	02 May 2020 - 01:10 p.m.	9	Other	No	No	Yes	No	Yes, but somewhat moderate	Yes, to very much	Yes, but minor	Yes, verymuch	Yes, to some extent	No	Some or a little of the time ( 1 -2days)	Occasionally (3-4 days)	Some or a little of the time ( 1-2 days)	Some or a little of the time (1-2 days)	Occasionally (3-4 days)	All of the time (5-7 days)	Rarely or non of the time (less than 1 day)	Occasionally (3-4 days)	Some or a little of the time (1-2 days)	Occasionally (3-4 days)	Several days	Several days	Several days	Several days	Several days	Several days	Nearly every day	Mostly
19	02 May 2020 - 01:11 p.m.	20 years	Other	No	No	No	Not applicable	Yes, to a considerable extent	Yes, to a considerable extent	Yes, but minor	Yes, to some extent	Yes, to some extent	No	Occasionally (3 - 4 days)	Some or a little of the time (1- 2 days)	Some or a little of the time ( 1-2 days)	Some or a little of the time (1-2 days)	Some or a little of the time (1-2 days)	Some or a little of the time (1-2 days)	Some or a little of the time (1-2 days)	Some or a little of the time (1-2 days)	Rarely or non of the time (less than 1 day)	Some or a little of the time (1-2 day)	Several days	Several days	Not at all	Several days	Not at all	Several days	Over half the days (7 days)	Sometimes
20	02 May 2020 - 01:51 p.m.	23 years	Other	No	No	Yes	Not applicable	Yes, but somewhat moderate	Yes, but somewhat moderate	No	No Answer	No Answer	No	Some or a little of the time ( 1 -2days)	Occasionally (3-4 days)	Occasionally (3-4 days)	Some or a little of the time (1-2 days)	Occasionally (3-4 days)	Some or a little of the time (1-2 days)	Rarely or non of the time (less than 1 day)	Occasionally (3-4 days)	Some or a little of the time (1-2 days)	All of the time (5-7 days)	Several days	Several days	Over half the days (7 days)	Over half the days (7days)	Several days	Several days	Several days	Mostly
21	02 May 2020 - 02:36 p.m.	14 years	Teaching hospital	Yes	Yes	Yes	No	Yes, verymuch	Yes, to a considerable extent	Yes, to a considerable extent	Yes, to a considerable extent	Yes, to some extent	No	Some or a little of the time ( 1 -2days)	Some or a little of the time (1- 2 days)	Rarely or non of the time ( less than 1 day)	Rarely or none of the time (less than 1 day)	Some or a little of the time (1-2 days)	Rarely or non of the time (less than 1 day)	Rarely or non of the time (less than 1 day)	Some or a little of the time (1-2 days)	Rarely or non of the time (less than 1 day)	All of the time (5-7 days)	Several days	Several days	Not at all	Several days	Not at all	Several days	Several days	Sometimes
22	02 May 2020 - 02:48 p.m.	11	Teaching hospital	No	Yes	Yes	No	Yes, verymuch	Yes, to very much	Yes, but minor	Yes, to some extent	No, not al all	No	Occasionally (3 - 4 days)	All of the time (5-7 days)	All of the time (5-7 days)	Some or a little of the time (1-2 days)	Some or a little of the time (1-2 days)	All of the time (5-7 days)	Occasionally (3-4 days)	Rarely or none of the time (less than 1 day)	Rarely or non of the time (less than 1 day)	Occasionally (3-4 days)	Nearly every day	Several days	Several days	Several days	Not at all	Several days	Several days	Sometimes
23	02 May 2020 - 03:17 p.m.	5 years	Other	No	No	No	Not applicable	Yes, but somewhat moderate	Yes, to very much	Yes, but minor	Yes, to a considerable extent	Yes, to a considerable extent	Yes	Some or a little of the time ( 1 -2days)	Rarely or non of the time (less than 1 day)	Rarely or non of the time ( less than 1 day)	All of the time (5-7 days)	All of the time (5-7 days)	Some or a little of the time (1-2 days)	Occasionally (3-4 days)	All of the time (5-7 days)	Some or a little of the time (1-2 days)	All of the time (5-7 days)	Not at all	Not at all	Several days	Several days	Not at all	Not at all	Several days	All the time
24	02 May 2020 - 03:34 p.m.	3	Other	No	No	No	Not applicable	Yes, verymuch	Yes, to very much	No	Yes, to a considerable extent	Yes, to a considerable extent	No	Some or a little of the time ( 1 -2days)	Some or a little of the time (1- 2 days)	Some or a little of the time ( 1-2 days)	Some or a little of the time (1-2 days)	Occasionally (3-4 days)	Some or a little of the time (1-2 days)	Rarely or non of the time (less than 1 day)	All of the time (5-7 days)	Rarely or non of the time (less than 1 day)	Rarely or non of the time (less than 1 day)	Several days	Not at all	Not at all	Not at all	Not at all	Not at all	Not at all	Mostly
25	02 May 2020 - 03:59 p.m.	30 years	Teaching hospital	No	Yes	No	Not applicable	No	Yes, but minor worries	No	Yes, verymuch	Yes, to a considerable extent	No	Some or a little of the time ( 1 -2days)	Rarely or non of the time (less than 1 day)	Rarely or non of the time ( less than 1 day)	Some or a little of the time (1-2 days)	Occasionally (3-4 days)	Some or a little of the time (1-2 days)	Occasionally (3-4 days)	All of the time (5-7 days)	Rarely or non of the time (less than 1 day)	Rarely or non of the time (less than 1 day)	Not at all	Not at all	Not at all	Not at all	Not at all	Not at all	Not at all	Mostly
26	02 May 2020 - 04:36 p.m.	8	Teaching hospital	No	Yes	No	No	Yes, verymuch	Yes, to very much	No	Yes, verymuch	No, not al all	No	Some or a little of the time ( 1 -2days)	Some or a little of the time (1- 2 days)	Some or a little of the time ( 1-2 days)	Some or a little of the time (1-2 days)	Some or a little of the time (1-2 days)	All of the time (5-7 days)	Rarely or non of the time (less than 1 day)	All of the time (5-7 days)	Rarely or non of the time (less than 1 day)	Rarely or non of the time (less than 1 day)	Several days	Several days	Several days	Several days	Not at all	Several days	Over half the days (7 days)	Mostly
27	02 May 2020 - 04:38 p.m.	20	Teaching hospital	No	No	No	Not applicable	Yes, but somewhat moderate	Yes, to very much	No	Yes, verymuch	Yes, to some extent	No	Occasionally (3 - 4 days)	Occasionally (3-4 days)	Rarely or non of the time ( less than 1 day)	Rarely or none of the time (less than 1 day)	Occasionally (3-4 days)	Rarely or non of the time (less than 1 day)	Rarely or non of the time (less than 1 day)	Occasionally (3-4 days)	Rarely or non of the time (less than 1 day)	Rarely or non of the time (less than 1 day)	Several days	Several days	Several days	Not at all	Not at all	Several days	Several days	Mostly
28	02 May 2020 - 04:46 p.m.	0	Teaching hospital	No	No	No	Not applicable	Yes, but minor worries	Yes, but somewhat moderate	No	Yes, verymuch	Yes, to a considerable extent	No	Rarely or non of the time (less than 1 day)	Rarely or non of the time (less than 1 day)	Rarely or non of the time ( less than 1 day)	Rarely or none of the time (less than 1 day)	Occasionally (3-4 days)	Rarely or non of the time (less than 1 day)	Rarely or non of the time (less than 1 day)	All of the time (5-7 days)	Occasionally (3-4 days)	Rarely or non of the time (less than 1 day)	Not at all	Not at all	Not at all	Not at all	Not at all	Not at all	Not at all	Mostly
29	02 May 2020 - 04:52 p.m.	19	Other	No	No	No	Not applicable	Yes, but minor worries	Not applicable	No	Yes, verymuch	Yes, to some extent	No	Rarely or non of the time (less than 1 day)	Rarely or non of the time (less than 1 day)	Rarely or non of the time ( less than 1 day)	Rarely or none of the time (less than 1 day)	All of the time (5-7 days)	Rarely or non of the time (less than 1 day)	Rarely or non of the time (less than 1 day)	All of the time (5-7 days)	Rarely or non of the time (less than 1 day)	Rarely or non of the time (less than 1 day)	Not at all	Not at all	Not at all	Not at all	Not at all	Not at all	Not at all	Not at all
30	02 May 2020 - 05:01 p.m.	2	Other	No	No	No	Not applicable	Yes, but somewhat moderate	Yes, to very much	Yes, but minor	Yes, to some extent	Yes, to a considerable extent	No	Some or a little of the time ( 1 -2days)	Occasionally (3-4 days)	Rarely or non of the time ( less than 1 day)	Occasionally (3-4 days)	Occasionally (3-4 days)	Occasionally (3-4 days)	Rarely or non of the time (less than 1 day)	Occasionally (3-4 days)	Occasionally (3-4 days)	Occasionally (3-4 days)	Several days	Several days	Several days	Several days	Several days	No Answer	Several days	Sometimes
31	02 May 2020 - 05:02 p.m.	35	Teaching hospital	No	Yes	Yes	No	Yes, to a considerable extent	Yes, to very much	Yes, very highly	Yes, verymuch	Yes, to some extent	No	Some or a little of the time ( 1 -2days)	Some or a little of the time (1- 2 days)	Occasionally (3-4 days)	Some or a little of the time (1-2 days)	Some or a little of the time (1-2 days)	Some or a little of the time (1-2 days)	Some or a little of the time (1-2 days)	Occasionally (3-4 days)	Occasionally (3-4 days)	Occasionally (3-4 days)	Several days	Several days	Over half the days (7 days)	Several days	Several days	Over half the days (7 days)	Several days	Sometimes
32	02 May 2020 - 05:04 p.m.	30	General hospital	Yes	Yes	No	Yes	No	Yes, but minor worries	No	Yes, verymuch	Yes, very much	Yes	Occasionally (3 - 4 days)	Some or a little of the time (1- 2 days)	Rarely or non of the time ( less than 1 day)	Rarely or none of the time (less than 1 day)	Rarely or none of the time (less than 1 day)	Rarely or non of the time (less than 1 day)	Rarely or non of the time (less than 1 day)	Rarely or none of the time (less than 1 day)	Rarely or non of the time (less than 1 day)	Rarely or non of the time (less than 1 day)	Not at all	Not at all	Not at all	Not at all	Not at all	Not at all	Not at all	All the time
33	02 May 2020 - 05:39 p.m.	5	Teaching hospital	No	Yes	No	No	Yes, to a considerable extent	Yes, to very much	No	Yes, verymuch	Yes, to some extent	No	All of the time (5-7 days)	Occasionally (3-4 days)	Some or a little of the time ( 1-2 days)	Rarely or none of the time (less than 1 day)	Occasionally (3-4 days)	Some or a little of the time (1-2 days)	Rarely or non of the time (less than 1 day)	Occasionally (3-4 days)	Some or a little of the time (1-2 days)	Some or a little of the time (1-2 day)	Nearly every day	Nearly every day	Nearly every day	Several days	Not at all	Several days	Over half the days (7 days)	Sometimes
34	02 May 2020 - 05:46 p.m.	22years	General hospital	Yes	No	No	Yes	Yes, but somewhat moderate	Yes, to very much	No	Yes, verymuch	Yes, very much	No	Rarely or non of the time (less than 1 day)	Rarely or non of the time (less than 1 day)	Some or a little of the time ( 1-2 days)	All of the time (5-7 days)	Occasionally (3-4 days)	Occasionally (3-4 days)	All of the time (5-7 days)	All of the time (5-7 days)	Rarely or non of the time (less than 1 day)	Rarely or non of the time (less than 1 day)	Several days	Not at all	Not at all	Not at all	Not at all	Over half the days (7 days)	Nearly every day	All the time
35	02 May 2020 - 06:18 p.m.	5yrs	Base hospital	No	Yes	No	No	No	Yes, to a considerable extent	Yes, but minor	Yes, to a considerable extent	Yes, to some extent	No	Some or a little of the time ( 1 -2days)	Rarely or non of the time (less than 1 day)	Rarely or non of the time ( less than 1 day)	Rarely or none of the time (less than 1 day)	Occasionally (3-4 days)	Rarely or non of the time (less than 1 day)	Rarely or non of the time (less than 1 day)	Occasionally (3-4 days)	Some or a little of the time (1-2 days)	Occasionally (3-4 days)	Not at all	Not at all	Not at all	Not at all	Not at all	Not at all	Not at all	All the time
36	02 May 2020 - 06:23 p.m.	20	Other	No	No	No	No	Yes, to a considerable extent	Yes, to a considerable extent	Yes, but minor	Yes, to some extent	Yes, to some extent	No	Occasionally (3 - 4 days)	Occasionally (3-4 days)	Occasionally (3-4 days)	Some or a little of the time (1-2 days)	Some or a little of the time (1-2 days)	Occasionally (3-4 days)	All of the time (5-7 days)	Occasionally (3-4 days)	Occasionally (3-4 days)	Some or a little of the time (1-2 day)	Over half the days (7 days)	Several days	Several days	Over half the days (7days)	Several days	Over half the days (7 days)	Over half the days (7 days)	Sometimes
37	02 May 2020 - 08:21 p.m.	30	General hospital	No	Yes	No	Yes	Yes, but minor worries	Yes, but minor worries	No	Yes, to some extent	Yes, to a considerable extent	No	Some or a little of the time ( 1 -2days)	Some or a little of the time (1- 2 days)	Rarely or non of the time ( less than 1 day)	Rarely or none of the time (less than 1 day)	Occasionally (3-4 days)	Rarely or non of the time (less than 1 day)	Rarely or non of the time (less than 1 day)	Occasionally (3-4 days)	Rarely or non of the time (less than 1 day)	Rarely or non of the time (less than 1 day)	Not at all	Not at all	Not at all	Not at all	Not at all	Not at all	Not at all	All the time
38	02 May 2020 - 09:02 p.m.	33	Teaching hospital	No	Yes	Yes	No	Yes, but minor worries	Yes, but minor worries	Yes, but minor	Yes, to some extent	Yes, to some extent	No	Rarely or non of the time (less than 1 day)	Rarely or non of the time (less than 1 day)	Rarely or non of the time ( less than 1 day)	All of the time (5-7 days)	All of the time (5-7 days)	Rarely or non of the time (less than 1 day)	Rarely or non of the time (less than 1 day)	All of the time (5-7 days)	Rarely or non of the time (less than 1 day)	Rarely or non of the time (less than 1 day)	Not at all	Not at all	Not at all	Several days	Not at all	Not at all	Not at all	All the time
39	02 May 2020 - 09:08 p.m.	19yrs	General hospital	No	Yes	Yes	No	No	Yes, but somewhat moderate	No	Yes, verymuch	Yes, to some extent	No	Some or a little of the time ( 1 -2days)	Some or a little of the time (1- 2 days)	Occasionally (3-4 days)	All of the time (5-7 days)	Occasionally (3-4 days)	Some or a little of the time (1-2 days)	Rarely or non of the time (less than 1 day)	Occasionally (3-4 days)	Occasionally (3-4 days)	All of the time (5-7 days)	Several days	Several days	Not at all	Several days	Not at all	Several days	Not at all	All the time
40	02 May 2020 - 10:22 p.m.	13 years	Teaching hospital	No	No	Yes	Yes	No	Not applicable	No	Yes, verymuch	Yes, very much	No	Occasionally (3 - 4 days)	Some or a little of the time (1- 2 days)	Rarely or non of the time ( less than 1 day)	Some or a little of the time (1-2 days)	Some or a little of the time (1-2 days)	Some or a little of the time (1-2 days)	Rarely or non of the time (less than 1 day)	Some or a little of the time (1-2 days)	Some or a little of the time (1-2 days)	Some or a little of the time (1-2 day)	Not at all	Several days	Not at all	Several days	Several days	Several days	Several days	Sometimes
41	02 May 2020 - 10:37 p.m.	32	Base hospital	No	Yes	Yes	No	Yes, verymuch	Yes, to very much	No	Yes, verymuch	Yes, to a considerable extent	No	All of the time (5-7 days)	Some or a little of the time (1- 2 days)	Some or a little of the time ( 1-2 days)	Rarely or none of the time (less than 1 day)	All of the time (5-7 days)	Occasionally (3-4 days)	Some or a little of the time (1-2 days)	Occasionally (3-4 days)	Occasionally (3-4 days)	Some or a little of the time (1-2 day)	Not at all	Not at all	Not at all	Several days	Several days	Several days	Several days	Sometimes
42	02 May 2020 - 10:48 p.m.	30	Teaching hospital	No	Yes	Yes	No	Yes, but somewhat moderate	Yes, to very much	Yes, but minor	Yes, verymuch	Yes, to a considerable extent	No	All of the time (5-7 days)	Some or a little of the time (1- 2 days)	Rarely or non of the time ( less than 1 day)	Occasionally (3-4 days)	All of the time (5-7 days)	Rarely or non of the time (less than 1 day)	Some or a little of the time (1-2 days)	Occasionally (3-4 days)	Rarely or non of the time (less than 1 day)	All of the time (5-7 days)	Several days	Several days	Nearly every day	Several days	Several days	Several days	Not at all	Mostly
43	02 May 2020 - 11:17 p.m.	2	General hospital	No	Yes	No	Yes	Yes, but somewhat moderate	Yes, but somewhat moderate	Yes, but minor	Yes, verymuch	Yes, to some extent	Yes	Some or a little of the time ( 1 -2days)	Some or a little of the time (1- 2 days)	Rarely or non of the time ( less than 1 day)	Some or a little of the time (1-2 days)	Some or a little of the time (1-2 days)	Some or a little of the time (1-2 days)	Occasionally (3-4 days)	All of the time (5-7 days)	Rarely or non of the time (less than 1 day)	Some or a little of the time (1-2 day)	Several days	Not at all	Several days	Several days	Not at all	Not at all	Several days	Mostly
44	02 May 2020 - 11:22 p.m.	24	Base hospital	No	Yes	No	No	Yes, but minor worries	Yes, but minor worries	No	Yes, verymuch	Yes, to some extent	Yes	Rarely or non of the time (less than 1 day)	Occasionally (3-4 days)	Some or a little of the time ( 1-2 days)	No Answer	No Answer	No Answer	No Answer	No Answer	No Answer	No Answer	No Answer	No Answer	No Answer	No Answer	No Answer	No Answer	No Answer	No Answer
45	02 May 2020 - 11:48 p.m.	29	Teaching hospital	No	No	No	No	Yes, but somewhat moderate	Yes, but somewhat moderate	No	Yes, verymuch	No, not al all	No	Rarely or non of the time (less than 1 day)	Rarely or non of the time (less than 1 day)	Rarely or non of the time ( less than 1 day)	Rarely or none of the time (less than 1 day)	All of the time (5-7 days)	Rarely or non of the time (less than 1 day)	Rarely or non of the time (less than 1 day)	All of the time (5-7 days)	Rarely or non of the time (less than 1 day)	Rarely or non of the time (less than 1 day)	Not at all	Not at all	Not at all	Not at all	Not at all	Not at all	Not at all	All the time
46	03 May 2020 - 12:22 a.m.	30	Teaching hospital	No	No	No	Not applicable	Yes, to a considerable extent	Yes, to a considerable extent	Yes, but minor	Yes, to some extent	Yes, to a considerable extent	No	Some or a little of the time ( 1 -2days)	Some or a little of the time (1- 2 days)	Some or a little of the time ( 1-2 days)	Rarely or none of the time (less than 1 day)	Rarely or none of the time (less than 1 day)	Rarely or non of the time (less than 1 day)	Rarely or non of the time (less than 1 day)	Rarely or none of the time (less than 1 day)	Rarely or non of the time (less than 1 day)	All of the time (5-7 days)	Several days	Over half the days (7 days)	Nearly every day	Over half the days (7days)	Several days	Several days	Nearly every day	Mostly
47	03 May 2020 - 12:44 a.m.	9 years	Teaching hospital	No	Yes	No	Yes	Yes, verymuch	Yes, to very much	No	Yes, verymuch	Yes, to a considerable extent	Yes	Rarely or non of the time (less than 1 day)	Some or a little of the time (1- 2 days)	Some or a little of the time ( 1-2 days)	Some or a little of the time (1-2 days)	Some or a little of the time (1-2 days)	Some or a little of the time (1-2 days)	Rarely or non of the time (less than 1 day)	Some or a little of the time (1-2 days)	Some or a little of the time (1-2 days)	Some or a little of the time (1-2 day)	Not at all	Not at all	Not at all	Several days	Several days	Not at all	Several days	Mostly
48	03 May 2020 - 01:03 a.m.	25	Teaching hospital	No	Yes	No	Yes	Yes, to a considerable extent	Yes, to very much	No	Yes, to some extent	Yes, to some extent	No	Some or a little of the time ( 1 -2days)	Rarely or non of the time (less than 1 day)	Some or a little of the time ( 1-2 days)	Occasionally (3-4 days)	Occasionally (3-4 days)	Some or a little of the time (1-2 days)	Occasionally (3-4 days)	Occasionally (3-4 days)	Occasionally (3-4 days)	Rarely or non of the time (less than 1 day)	Several days	Several days	Several days	Several days	Not at all	Several days	Several days	Sometimes
49	03 May 2020 - 01:19 a.m.	17	Teaching hospital	No	No	No	Not applicable	Yes, to a considerable extent	Yes, to very much	No	Yes, verymuch	Yes, to some extent	No	Occasionally (3 - 4 days)	Some or a little of the time (1- 2 days)	Rarely or non of the time ( less than 1 day)	Some or a little of the time (1-2 days)	All of the time (5-7 days)	Occasionally (3-4 days)	Rarely or non of the time (less than 1 day)	Occasionally (3-4 days)	Rarely or non of the time (less than 1 day)	Rarely or non of the time (less than 1 day)	Several days	Not at all	Not at all	Not at all	Not at all	Several days	Several days	Mostly
50	03 May 2020 - 01:36 a.m.	1 1/2 years	Teaching hospital	No	Yes	No	No	Yes, but somewhat moderate	Yes, to very much	No	Yes, verymuch	No, not al all	No	Some or a little of the time ( 1 -2days)	Rarely or non of the time (less than 1 day)	Rarely or non of the time ( less than 1 day)	Occasionally (3-4 days)	Occasionally (3-4 days)	Some or a little of the time (1-2 days)	Some or a little of the time (1-2 days)	Occasionally (3-4 days)	All of the time (5-7 days)	All of the time (5-7 days)	Several days	Several days	Not at all	Not at all	Not at all	Not at all	Several days	Mostly
51	03 May 2020 - 01:41 a.m.	8 months after passing out from university	Other	No	Yes	Yes	No	Yes, to a considerable extent	Yes, to very much	Yes, but minor	Yes, verymuch	Yes, to some extent	No	Occasionally (3 - 4 days)	Rarely or non of the time (less than 1 day)	Rarely or non of the time ( less than 1 day)	Occasionally (3-4 days)	Rarely or none of the time (less than 1 day)	Some or a little of the time (1-2 days)	Occasionally (3-4 days)	Occasionally (3-4 days)	Occasionally (3-4 days)	Rarely or non of the time (less than 1 day)	Several days	Several days	Several days	Several days	Several days	Several days	Over half the days (7 days)	Sometimes
52	03 May 2020 - 02:02 a.m.	20	No Answer	No	Yes	Yes	No	Yes, but somewhat moderate	Yes, to very much	Yes, to a considerable extent	Yes, verymuch	No, not al all	Yes	Some or a little of the time ( 1 -2days)	Occasionally (3-4 days)	Rarely or non of the time ( less than 1 day)	Some or a little of the time (1-2 days)	Occasionally (3-4 days)	Rarely or non of the time (less than 1 day)	Rarely or non of the time (less than 1 day)	Some or a little of the time (1-2 days)	Occasionally (3-4 days)	Some or a little of the time (1-2 day)	Not at all	Not at all	Several days	Several days	Not at all	Not at all	Not at all	Sometimes
53	03 May 2020 - 02:21 a.m.	2	Other	Yes	No	No	No	Yes, to a considerable extent	Yes, to very much	No	Yes, verymuch	No, not al all	No	Some or a little of the time ( 1 -2days)	Rarely or non of the time (less than 1 day)	Some or a little of the time ( 1-2 days)	Occasionally (3-4 days)	Rarely or none of the time (less than 1 day)	Some or a little of the time (1-2 days)	All of the time (5-7 days)	Occasionally (3-4 days)	Some or a little of the time (1-2 days)	All of the time (5-7 days)	Several days	Not at all	Several days	Several days	Not at all	Several days	Several days	Sometimes
54	03 May 2020 - 10:16 a.m.	09 years	Base hospital	Yes	No	No	Yes	Yes, but somewhat moderate	Yes, to very much	No	Yes, verymuch	Yes, to a considerable extent	No	Occasionally (3 - 4 days)	Occasionally (3-4 days)	Rarely or non of the time ( less than 1 day)	Rarely or none of the time (less than 1 day)	All of the time (5-7 days)	Rarely or non of the time (less than 1 day)	Rarely or non of the time (less than 1 day)	Occasionally (3-4 days)	Rarely or non of the time (less than 1 day)	Rarely or non of the time (less than 1 day)	Not at all	Not at all	Not at all	Not at all	Not at all	Not at all	Not at all	Sometimes
55	03 May 2020 - 10:24 a.m.	12 years	Base hospital	No	Yes	No	Yes	Yes, verymuch	Yes, to very much	Yes, but minor	Yes, to some extent	Yes, to a considerable extent	No	All of the time (5-7 days)	Occasionally (3-4 days)	All of the time (5-7 days)	All of the time (5-7 days)	Some or a little of the time (1-2 days)	Occasionally (3-4 days)	All of the time (5-7 days)	Some or a little of the time (1-2 days)	Occasionally (3-4 days)	Occasionally (3-4 days)	Nearly every day	Over half the days (7 days)	Nearly every day	Nearly every day	Nearly every day	Nearly every day	Nearly every day	Not at all
56	03 May 2020 - 11:56 a.m.	10	Teaching hospital	No	Yes	No	No	Yes, but somewhat moderate	Yes, to very much	Yes, to a considerable extent	Yes, verymuch	Yes, to some extent	No	Some or a little of the time ( 1 -2days)	Some or a little of the time (1- 2 days)	Some or a little of the time ( 1-2 days)	Rarely or none of the time (less than 1 day)	Occasionally (3-4 days)	Occasionally (3-4 days)	Some or a little of the time (1-2 days)	Occasionally (3-4 days)	Rarely or non of the time (less than 1 day)	Rarely or non of the time (less than 1 day)	Not at all	Not at all	Several days	Not at all	Several days	Several days	Several days	Not at all
57	03 May 2020 - 12:06 p.m.	30 years	Teaching hospital	No	Yes	Yes	No	Yes, verymuch	Yes, to very much	Yes, to a considerable extent	Yes, to some extent	No, not al all	No	Occasionally (3 - 4 days)	All of the time (5-7 days)	Occasionally (3-4 days)	Occasionally (3-4 days)	Rarely or none of the time (less than 1 day)	Rarely or non of the time (less than 1 day)	Some or a little of the time (1-2 days)	All of the time (5-7 days)	Rarely or non of the time (less than 1 day)	Some or a little of the time (1-2 day)	Not at all	Not at all	Not at all	Not at all	Not at all	Not at all	Not at all	All the time
58	03 May 2020 - 12:06 p.m.	32 years	General hospital	Yes	Yes	No	Yes	No	Yes, but minor worries	Yes, to a considerable extent	Yes, verymuch	Yes, very much	No	No Answer	Occasionally (3-4 days)	No Answer	All of the time (5-7 days)	All of the time (5-7 days)	Rarely or non of the time (less than 1 day)	Some or a little of the time (1-2 days)	All of the time (5-7 days)	Rarely or non of the time (less than 1 day)	No Answer	Not at all	Not at all	No Answer	Not at all	Not at all	Not at all	Not at all	All the time
59	03 May 2020 - 12:15 p.m.	28	Base hospital	No	Yes	No	Not applicable	Yes, to a considerable extent	Yes, to a considerable extent	No	Yes, verymuch	Yes, to a considerable extent	No	Occasionally (3 - 4 days)	Rarely or non of the time (less than 1 day)	Rarely or non of the time ( less than 1 day)	Rarely or none of the time (less than 1 day)	Rarely or none of the time (less than 1 day)	Rarely or non of the time (less than 1 day)	Rarely or non of the time (less than 1 day)	Some or a little of the time (1-2 days)	Rarely or non of the time (less than 1 day)	Rarely or non of the time (less than 1 day)	Not at all	Not at all	Not at all	Not at all	Not at all	Not at all	Not at all	Mostly
60	03 May 2020 - 12:21 p.m.	20	District hospital	No	Yes	No	No	Yes, but somewhat moderate	Yes, to very much	Yes, but minor	Yes, verymuch	No, not al all	No	Some or a little of the time ( 1 -2days)	Rarely or non of the time (less than 1 day)	Rarely or non of the time ( less than 1 day)	Some or a little of the time (1-2 days)	All of the time (5-7 days)	Occasionally (3-4 days)	Rarely or non of the time (less than 1 day)	Occasionally (3-4 days)	Rarely or non of the time (less than 1 day)	Some or a little of the time (1-2 day)	Not at all	Not at all	Not at all	Nearly every day	Not at all	Not at all	Several days	Mostly
61	03 May 2020 - 12:21 p.m.	1	Teaching hospital	No	No	No	Not applicable	Yes, to a considerable extent	Yes, to very much	Yes, to a considerable extent	Yes, to a considerable extent	Yes, to some extent	No	Rarely or non of the time (less than 1 day)	Rarely or non of the time (less than 1 day)	Occasionally (3-4 days)	Some or a little of the time (1-2 days)	Rarely or none of the time (less than 1 day)	Occasionally (3-4 days)	Rarely or non of the time (less than 1 day)	Occasionally (3-4 days)	Some or a little of the time (1-2 days)	Occasionally (3-4 days)	Over half the days (7 days)	Several days	Several days	Nearly every day	Not at all	Several days	Several days	Not at all
62	03 May 2020 - 12:53 p.m.	10 yrs	Base hospital	No	Yes	Yes	Yes	Yes, but minor worries	Yes, but somewhat moderate	Yes, to a considerable extent	Yes, to some extent	Yes, to some extent	Yes	Some or a little of the time ( 1 -2days)	Rarely or non of the time (less than 1 day)	Rarely or non of the time ( less than 1 day)	Occasionally (3-4 days)	Occasionally (3-4 days)	Rarely or non of the time (less than 1 day)	Rarely or non of the time (less than 1 day)	Occasionally (3-4 days)	Rarely or non of the time (less than 1 day)	Rarely or non of the time (less than 1 day)	Not at all	Not at all	Not at all	Not at all	Not at all	Not at all	Not at all	Sometimes
63	03 May 2020 - 01:06 p.m.	5 years	Teaching hospital	No	Yes	No	No	Yes, but somewhat moderate	Yes, to a considerable extent	Yes, but minor	Yes, to a considerable extent	Yes, to some extent	No	Occasionally (3 - 4 days)	Some or a little of the time (1- 2 days)	Rarely or non of the time ( less than 1 day)	Rarely or none of the time (less than 1 day)	All of the time (5-7 days)	Some or a little of the time (1-2 days)	Some or a little of the time (1-2 days)	Occasionally (3-4 days)	Occasionally (3-4 days)	Some or a little of the time (1-2 day)	Several days	Several days	Several days	Several days	Several days	Several days	Several days	Mostly
64	03 May 2020 - 01:11 p.m.	1 year	Teaching hospital	No	Yes	No	No	No	Yes, but minor worries	No Answer	Yes, verymuch	Yes, to some extent	No	Rarely or non of the time (less than 1 day)	Rarely or non of the time (less than 1 day)	Rarely or non of the time ( less than 1 day)	Some or a little of the time (1-2 days)	Some or a little of the time (1-2 days)	Rarely or non of the time (less than 1 day)	Some or a little of the time (1-2 days)	Occasionally (3-4 days)	Some or a little of the time (1-2 days)	Rarely or non of the time (less than 1 day)	Not at all	Several days	Not at all	Not at all	Not at all	Not at all	Several days	Not at all
65	03 May 2020 - 01:13 p.m.	9	Teaching hospital	Yes	Yes	Yes	No	Yes, but minor worries	Yes, to very much	No	Yes, to a considerable extent	No, not al all	No	Some or a little of the time ( 1 -2days)	Occasionally (3-4 days)	All of the time (5-7 days)	Rarely or none of the time (less than 1 day)	All of the time (5-7 days)	Occasionally (3-4 days)	Some or a little of the time (1-2 days)	Rarely or none of the time (less than 1 day)	Rarely or non of the time (less than 1 day)	Rarely or non of the time (less than 1 day)	Several days	Several days	Several days	Several days	Not at all	No Answer	No Answer	No Answer
66	03 May 2020 - 01:15 p.m.	2	Teaching hospital	No	Yes	Yes	No	Yes, to a considerable extent	Yes, to very much	Yes, to a considerable extent	Yes, verymuch	Yes, to some extent	No	Some or a little of the time ( 1 -2days)	Rarely or non of the time (less than 1 day)	Rarely or non of the time ( less than 1 day)	Some or a little of the time (1-2 days)	Some or a little of the time (1-2 days)	Occasionally (3-4 days)	Rarely or non of the time (less than 1 day)	Occasionally (3-4 days)	Occasionally (3-4 days)	Some or a little of the time (1-2 day)	Several days	Not at all	Several days	Not at all	Not at all	Not at all	Several days	Mostly
67	03 May 2020 - 01:15 p.m.	24 YEARS	Other	No	Yes	No	Yes	Yes, but somewhat moderate	Yes, but somewhat moderate	No	Yes, to a considerable extent	Yes, to a considerable extent	No	Occasionally (3 - 4 days)	Rarely or non of the time (less than 1 day)	Rarely or non of the time ( less than 1 day)	Rarely or none of the time (less than 1 day)	All of the time (5-7 days)	Rarely or non of the time (less than 1 day)	Some or a little of the time (1-2 days)	All of the time (5-7 days)	Some or a little of the time (1-2 days)	All of the time (5-7 days)	Not at all	Not at all	Not at all	Nearly every day	Not at all	Several days	Several days	Mostly
68	03 May 2020 - 01:17 p.m.	1	Base hospital	No	Yes	Yes	No	Yes, but somewhat moderate	Yes, to very much	Yes, but minor	Yes, to a considerable extent	Yes, to a considerable extent	No	Some or a little of the time ( 1 -2days)	Rarely or non of the time (less than 1 day)	Some or a little of the time ( 1-2 days)	Some or a little of the time (1-2 days)	Occasionally (3-4 days)	Occasionally (3-4 days)	Rarely or non of the time (less than 1 day)	Rarely or none of the time (less than 1 day)	Some or a little of the time (1-2 days)	Some or a little of the time (1-2 day)	Several days	Over half the days (7 days)	Several days	Over half the days (7days)	Several days	Over half the days (7 days)	Over half the days (7 days)	Mostly
69	03 May 2020 - 01:19 p.m.	28years	General hospital	Yes	No	Yes	Yes	Yes, verymuch	Yes, to a considerable extent	Yes, but minor	Yes, to a considerable extent	Yes, to a considerable extent	No	Some or a little of the time ( 1 -2days)	Some or a little of the time (1- 2 days)	Some or a little of the time ( 1-2 days)	Some or a little of the time (1-2 days)	Some or a little of the time (1-2 days)	Occasionally (3-4 days)	Rarely or non of the time (less than 1 day)	Some or a little of the time (1-2 days)	Occasionally (3-4 days)	Some or a little of the time (1-2 day)	Several days	Not at all	Several days	Several days	Not at all	Not at all	Several days	All the time
70	03 May 2020 - 01:29 p.m.	3 years	Teaching hospital	No	Yes	No	No	Yes, but somewhat moderate	Yes, but minor worries	No	Yes, to a considerable extent	Yes, to some extent	No	Some or a little of the time ( 1 -2days)	Some or a little of the time (1- 2 days)	Rarely or non of the time ( less than 1 day)	Rarely or none of the time (less than 1 day)	Some or a little of the time (1-2 days)	Some or a little of the time (1-2 days)	Rarely or non of the time (less than 1 day)	Some or a little of the time (1-2 days)	Some or a little of the time (1-2 days)	Occasionally (3-4 days)	Several days	Several days	Several days	Several days	Several days	Over half the days (7 days)	Several days	Mostly
71	03 May 2020 - 01:30 p.m.	11years	Teaching hospital	No	Yes	No	No	Yes, verymuch	Yes, to very much	No	Yes, verymuch	Yes, to some extent	No	Rarely or non of the time (less than 1 day)	Rarely or non of the time (less than 1 day)	Rarely or non of the time ( less than 1 day)	Rarely or none of the time (less than 1 day)	Occasionally (3-4 days)	Rarely or non of the time (less than 1 day)	Some or a little of the time (1-2 days)	All of the time (5-7 days)	Rarely or non of the time (less than 1 day)	Occasionally (3-4 days)	Not at all	Not at all	Several days	Several days	Not at all	Not at all	Several days	Mostly
72	03 May 2020 - 01:34 p.m.	8 months	Teaching hospital	No	Yes	Yes	No	Yes, but somewhat moderate	Yes, to very much	Yes, very highly	Yes, verymuch	Yes, to some extent	No	Rarely or non of the time (less than 1 day)	Rarely or non of the time (less than 1 day)	Rarely or non of the time ( less than 1 day)	Rarely or none of the time (less than 1 day)	Occasionally (3-4 days)	Rarely or non of the time (less than 1 day)	Rarely or non of the time (less than 1 day)	All of the time (5-7 days)	Rarely or non of the time (less than 1 day)	Some or a little of the time (1-2 day)	Not at all	Not at all	Not at all	Not at all	Not at all	Not at all	Not at all	All the time
73	03 May 2020 - 01:39 p.m.	2 & 1/2	Teaching hospital	No	Yes	Yes	No	Yes, but minor worries	Yes, to very much	Yes, but minor	Yes, verymuch	No, not al all	No	Rarely or non of the time (less than 1 day)	Occasionally (3-4 days)	Some or a little of the time ( 1-2 days)	Some or a little of the time (1-2 days)	Some or a little of the time (1-2 days)	Occasionally (3-4 days)	Rarely or non of the time (less than 1 day)	Some or a little of the time (1-2 days)	Occasionally (3-4 days)	Some or a little of the time (1-2 day)	Several days	Several days	Several days	Several days	Several days	Several days	Several days	Mostly
74	03 May 2020 - 01:39 p.m.	13	Teaching hospital	No	Yes	No	No	Yes, to a considerable extent	Yes, to very much	No	Yes, to a considerable extent	Yes, to some extent	No	All of the time (5-7 days)	Rarely or non of the time (less than 1 day)	Occasionally (3-4 days)	Rarely or none of the time (less than 1 day)	Some or a little of the time (1-2 days)	Occasionally (3-4 days)	All of the time (5-7 days)	Some or a little of the time (1-2 days)	Occasionally (3-4 days)	All of the time (5-7 days)	Over half the days (7 days)	Over half the days (7 days)	Several days	Nearly every day	Not at all	Not at all	Several days	Mostly
75	03 May 2020 - 01:42 p.m.	No Answer	No Answer	No	No	No Answer	No Answer	No Answer	No Answer	No Answer	No Answer	No Answer	No Answer	No Answer	No Answer	No Answer	No Answer	No Answer	No Answer	No Answer	No Answer	No Answer	No Answer	No Answer	No Answer	No Answer	No Answer	No Answer	No Answer	No Answer	No Answer
76	03 May 2020 - 01:44 p.m.	1year 10months	Teaching hospital	Yes	Yes	Yes	No	Yes, verymuch	Yes, to very much	Yes, but minor	Yes, verymuch	Yes, to some extent	No	Occasionally (3 - 4 days)	Some or a little of the time (1- 2 days)	Rarely or non of the time ( less than 1 day)	Occasionally (3-4 days)	All of the time (5-7 days)	Rarely or non of the time (less than 1 day)	Occasionally (3-4 days)	All of the time (5-7 days)	Occasionally (3-4 days)	Rarely or non of the time (less than 1 day)	Several days	Not at all	Not at all	Several days	Several days	Not at all	Not at all	Mostly
77	03 May 2020 - 01:48 p.m.	0.5	Teaching hospital	No	Yes	No	No	Yes, but minor worries	Yes, but somewhat moderate	No	Yes, verymuch	Yes, to some extent	No	Rarely or non of the time (less than 1 day)	Rarely or non of the time (less than 1 day)	Rarely or non of the time ( less than 1 day)	Rarely or none of the time (less than 1 day)	Occasionally (3-4 days)	Rarely or non of the time (less than 1 day)	Rarely or non of the time (less than 1 day)	All of the time (5-7 days)	Rarely or non of the time (less than 1 day)	Rarely or non of the time (less than 1 day)	Not at all	Not at all	Not at all	Not at all	Not at all	Not at all	Not at all	Mostly
78	03 May 2020 - 01:59 p.m.	6yr	Teaching hospital	No	No	Yes	No	No	Yes, to a considerable extent	Yes, but minor	Yes, to a considerable extent	No, not al all	No	Occasionally (3 - 4 days)	Occasionally (3-4 days)	Some or a little of the time ( 1-2 days)	Occasionally (3-4 days)	Occasionally (3-4 days)	Rarely or non of the time (less than 1 day)	Some or a little of the time (1-2 days)	Occasionally (3-4 days)	All of the time (5-7 days)	All of the time (5-7 days)	Several days	Not at all	Several days	Several days	Not at all	Several days	Not at all	Mostly
79	03 May 2020 - 01:59 p.m.	5yrs	Teaching hospital	No	No	Yes	No	Yes, but minor worries	Yes, to a considerable extent	Yes, but minor	Yes, verymuch	No, not al all	No	Occasionally (3 - 4 days)	Some or a little of the time (1- 2 days)	Some or a little of the time ( 1-2 days)	Occasionally (3-4 days)	Rarely or none of the time (less than 1 day)	Rarely or non of the time (less than 1 day)	Some or a little of the time (1-2 days)	Occasionally (3-4 days)	All of the time (5-7 days)	All of the time (5-7 days)	Several days	Not at all	Several days	Several days	Not at all	Over half the days (7 days)	Not at all	Mostly
80	03 May 2020 - 02:02 p.m.	10	Teaching hospital	No	Yes	No	No	Yes, but minor worries	Yes, to very much	Yes, but minor	Yes, verymuch	Yes, to some extent	No	Occasionally (3 - 4 days)	Occasionally (3-4 days)	Some or a little of the time ( 1-2 days)	Some or a little of the time (1-2 days)	Some or a little of the time (1-2 days)	Occasionally (3-4 days)	Some or a little of the time (1-2 days)	Occasionally (3-4 days)	Rarely or non of the time (less than 1 day)	Occasionally (3-4 days)	Several days	Not at all	Not at all	Not at all	Not at all	Not at all	Not at all	Mostly
81	03 May 2020 - 02:03 p.m.	19	Teaching hospital	Yes	No	No	No	Yes, but somewhat moderate	Yes, to very much	Yes, but minor	Yes, verymuch	Yes, to some extent	Yes	Some or a little of the time ( 1 -2days)	Some or a little of the time (1- 2 days)	Occasionally (3-4 days)	Some or a little of the time (1-2 days)	Some or a little of the time (1-2 days)	Occasionally (3-4 days)	Some or a little of the time (1-2 days)	Some or a little of the time (1-2 days)	Some or a little of the time (1-2 days)	Some or a little of the time (1-2 day)	Several days	Several days	Several days	Several days	Over half the days (7 days)	Over half the days (7 days)	Several days	Mostly
82	03 May 2020 - 02:03 p.m.	2	Teaching hospital	No	No	No	Not applicable	Yes, but minor worries	Yes, but somewhat moderate	Yes, to a considerable extent	Yes, to some extent	Yes, to a considerable extent	No	Rarely or non of the time (less than 1 day)	Rarely or non of the time (less than 1 day)	Some or a little of the time ( 1-2 days)	Some or a little of the time (1-2 days)	Occasionally (3-4 days)	Occasionally (3-4 days)	Occasionally (3-4 days)	Occasionally (3-4 days)	Some or a little of the time (1-2 days)	Rarely or non of the time (less than 1 day)	Several days	Several days	Not at all	Several days	Not at all	Several days	Several days	Mostly
83	03 May 2020 - 02:03 p.m.	6	Teaching hospital	Yes	Yes	Yes	No	Yes, but somewhat moderate	Yes, to very much	No	Yes, to some extent	No, not al all	No	Rarely or non of the time (less than 1 day)	Rarely or non of the time (less than 1 day)	Some or a little of the time ( 1-2 days)	Rarely or none of the time (less than 1 day)	Occasionally (3-4 days)	Rarely or non of the time (less than 1 day)	Rarely or non of the time (less than 1 day)	Occasionally (3-4 days)	Some or a little of the time (1-2 days)	Some or a little of the time (1-2 day)	Not at all	Not at all	Several days	Not at all	Several days	Not at all	Not at all	Sometimes
84	03 May 2020 - 02:03 p.m.	5years	Teaching hospital	No	Yes	No	No	Yes, but minor worries	Yes, but somewhat moderate	Yes, but minor	Yes, to a considerable extent	Yes, to a considerable extent	Yes	Rarely or non of the time (less than 1 day)	Rarely or non of the time (less than 1 day)	Rarely or non of the time ( less than 1 day)	Rarely or none of the time (less than 1 day)	Some or a little of the time (1-2 days)	Occasionally (3-4 days)	Some or a little of the time (1-2 days)	Occasionally (3-4 days)	Rarely or non of the time (less than 1 day)	Rarely or non of the time (less than 1 day)	Not at all	Several days	Not at all	Not at all	Not at all	Not at all	Not at all	Mostly
85	03 May 2020 - 02:11 p.m.	1year 10 months	Teaching hospital	No	Yes	No	No	No	Yes, to very much	Yes, to a considerable extent	Yes, verymuch	Yes, to some extent	No	Some or a little of the time ( 1 -2days)	Occasionally (3-4 days)	Occasionally (3-4 days)	Some or a little of the time (1-2 days)	Rarely or none of the time (less than 1 day)	Occasionally (3-4 days)	Occasionally (3-4 days)	Some or a little of the time (1-2 days)	Some or a little of the time (1-2 days)	Some or a little of the time (1-2 day)	Several days	Several days	Several days	Several days	Several days	Several days	Several days	Mostly
86	03 May 2020 - 02:15 p.m.	19	Teaching hospital	No	Yes	Yes	Yes	Yes, but somewhat moderate	Yes, but somewhat moderate	No	Yes, verymuch	Yes, to a considerable extent	No	Rarely or non of the time (less than 1 day)	Rarely or non of the time (less than 1 day)	Rarely or non of the time ( less than 1 day)	All of the time (5-7 days)	Occasionally (3-4 days)	Occasionally (3-4 days)	Rarely or non of the time (less than 1 day)	Occasionally (3-4 days)	Rarely or non of the time (less than 1 day)	Rarely or non of the time (less than 1 day)	Not at all	Not at all	Not at all	Not at all	Not at all	Not at all	Several days	All the time
87	03 May 2020 - 02:25 p.m.	22 yrs	Teaching hospital	Yes	Yes	No	No	Yes, but somewhat moderate	Yes, to a considerable extent	Yes, but minor	Yes, verymuch	Yes, to some extent	No	Some or a little of the time ( 1 -2days)	Some or a little of the time (1- 2 days)	Rarely or non of the time ( less than 1 day)	Some or a little of the time (1-2 days)	Occasionally (3-4 days)	Some or a little of the time (1-2 days)	Some or a little of the time (1-2 days)	Occasionally (3-4 days)	Some or a little of the time (1-2 days)	Some or a little of the time (1-2 day)	Several days	Not at all	Not at all	Several days	Not at all	Not at all	Several days	Mostly
88	03 May 2020 - 02:29 p.m.	30	Base hospital	No	No	Yes	Yes	Yes, to a considerable extent	Yes, to very much	Yes, but minor	Yes, verymuch	Yes, to a considerable extent	No	Occasionally (3 - 4 days)	Occasionally (3-4 days)	Some or a little of the time ( 1-2 days)	Rarely or none of the time (less than 1 day)	Some or a little of the time (1-2 days)	Some or a little of the time (1-2 days)	Some or a little of the time (1-2 days)	Occasionally (3-4 days)	Rarely or non of the time (less than 1 day)	Rarely or non of the time (less than 1 day)	Not at all	Several days	Several days	Not at all	Several days	Several days	Several days	All the time
89	03 May 2020 - 02:33 p.m.	1	Teaching hospital	No	Yes	No	Yes	Yes, to a considerable extent	Yes, to very much	Yes, to a considerable extent	Yes, verymuch	No, not al all	No	Rarely or non of the time (less than 1 day)	Rarely or non of the time (less than 1 day)	Rarely or non of the time ( less than 1 day)	Rarely or none of the time (less than 1 day)	Occasionally (3-4 days)	Occasionally (3-4 days)	Some or a little of the time (1-2 days)	Some or a little of the time (1-2 days)	All of the time (5-7 days)	All of the time (5-7 days)	Not at all	Nearly every day	Not at all	Over half the days (7days)	Several days	Over half the days (7 days)	Nearly every day	Sometimes
90	03 May 2020 - 02:36 p.m.	3	Teaching hospital	No	Yes	No	No	Yes, but somewhat moderate	Yes, to very much	No	Yes, verymuch	Yes, to a considerable extent	No	Some or a little of the time ( 1 -2days)	Some or a little of the time (1- 2 days)	Rarely or non of the time ( less than 1 day)	Rarely or none of the time (less than 1 day)	All of the time (5-7 days)	Rarely or non of the time (less than 1 day)	Rarely or non of the time (less than 1 day)	All of the time (5-7 days)	Some or a little of the time (1-2 days)	No Answer	Several days	Several days	Several days	Not at all	Not at all	Not at all	Several days	Mostly
91	03 May 2020 - 02:38 p.m.	1.5years	Teaching hospital	No	Yes	No	Yes	No	Yes, to very much	Yes, to a considerable extent	Yes, verymuch	Yes, very much	Yes	Rarely or non of the time (less than 1 day)	Rarely or non of the time (less than 1 day)	Rarely or non of the time ( less than 1 day)	Occasionally (3-4 days)	All of the time (5-7 days)	Rarely or non of the time (less than 1 day)	Some or a little of the time (1-2 days)	All of the time (5-7 days)	Some or a little of the time (1-2 days)	Rarely or non of the time (less than 1 day)	Not at all	Several days	Not at all	Not at all	Not at all	Not at all	Several days	All the time
92	03 May 2020 - 02:42 p.m.	24 years	Teaching hospital	No	No	No	Not applicable	Yes, but minor worries	Yes, to a considerable extent	Yes, but minor	Yes, verymuch	Yes, to some extent	No	Occasionally (3 - 4 days)	Occasionally (3-4 days)	Occasionally (3-4 days)	Some or a little of the time (1-2 days)	Some or a little of the time (1-2 days)	Some or a little of the time (1-2 days)	Some or a little of the time (1-2 days)	Rarely or none of the time (less than 1 day)	Some or a little of the time (1-2 days)	Some or a little of the time (1-2 day)	Several days	Several days	Over half the days (7 days)	Several days	Several days	Several days	Several days	Sometimes
93	03 May 2020 - 02:45 p.m.	2	No Answer	No	Yes	Yes	No	Yes, to a considerable extent	No Answer	No Answer	No Answer	No Answer	No Answer	No Answer	No Answer	No Answer	No Answer	No Answer	No Answer	No Answer	No Answer	No Answer	No Answer	No Answer	No Answer	No Answer	No Answer	No Answer	No Answer	No Answer	No Answer
94	03 May 2020 - 02:52 p.m.	2	Teaching hospital	No	No	No	No	Yes, but minor worries	Yes, but minor worries	Yes, very highly	Yes, verymuch	Yes, to some extent	No	Occasionally (3 - 4 days)	Occasionally (3-4 days)	Occasionally (3-4 days)	Some or a little of the time (1-2 days)	Some or a little of the time (1-2 days)	Some or a little of the time (1-2 days)	Rarely or non of the time (less than 1 day)	All of the time (5-7 days)	Rarely or non of the time (less than 1 day)	Occasionally (3-4 days)	Several days	Several days	Several days	Several days	Several days	Several days	Not at all	All the time
95	03 May 2020 - 02:54 p.m.	2	Teaching hospital	No	Yes	No Answer	No	No	Yes, to very much	Yes, to a considerable extent	Yes, verymuch	Yes, to some extent	No	Some or a little of the time ( 1 -2days)	Some or a little of the time (1- 2 days)	Some or a little of the time ( 1-2 days)	Rarely or none of the time (less than 1 day)	All of the time (5-7 days)	Some or a little of the time (1-2 days)	Some or a little of the time (1-2 days)	All of the time (5-7 days)	Occasionally (3-4 days)	Rarely or non of the time (less than 1 day)	Not at all	Not at all	Several days	Not at all	Not at all	Several days	Not at all	Mostly
96	03 May 2020 - 02:57 p.m.	9 yeras	Teaching hospital	No	No	No	Yes	Yes, to a considerable extent	Yes, to very much	No	Yes, verymuch	Yes, to some extent	No	Some or a little of the time ( 1 -2days)	Rarely or non of the time (less than 1 day)	Rarely or non of the time ( less than 1 day)	Occasionally (3-4 days)	Occasionally (3-4 days)	Some or a little of the time (1-2 days)	Rarely or non of the time (less than 1 day)	All of the time (5-7 days)	Some or a little of the time (1-2 days)	Rarely or non of the time (less than 1 day)	Not at all	Not at all	Several days	Not at all	Not at all	Not at all	Not at all	Sometimes
97	03 May 2020 - 03:03 p.m.	11	Teaching hospital	No	No	No	No	Yes, but minor worries	Yes, but somewhat moderate	Yes, but minor	Yes, verymuch	Yes, to some extent	No	Occasionally (3 - 4 days)	Occasionally (3-4 days)	Some or a little of the time ( 1-2 days)	Some or a little of the time (1-2 days)	Occasionally (3-4 days)	Occasionally (3-4 days)	Some or a little of the time (1-2 days)	Occasionally (3-4 days)	Some or a little of the time (1-2 days)	Occasionally (3-4 days)	Several days	Several days	Several days	Several days	Several days	Several days	Several days	Sometimes
98	03 May 2020 - 03:06 p.m.	9yrs	Teaching hospital	No	No	No	No	Yes, but minor worries	Yes, to very much	Yes, very highly	Yes, to some extent	Yes, to some extent	No	Some or a little of the time ( 1 -2days)	Some or a little of the time (1- 2 days)	Some or a little of the time ( 1-2 days)	Rarely or none of the time (less than 1 day)	Some or a little of the time (1-2 days)	Rarely or non of the time (less than 1 day)	Occasionally (3-4 days)	Some or a little of the time (1-2 days)	Rarely or non of the time (less than 1 day)	Rarely or non of the time (less than 1 day)	Several days	Several days	Not at all	Several days	Not at all	Several days	Several days	Sometimes
99	03 May 2020 - 03:12 p.m.	10	General hospital	No	Yes	No	No	Yes, to a considerable extent	Yes, to very much	Yes, but minor	Yes, to a considerable extent	Yes, to some extent	No	Occasionally (3 - 4 days)	Occasionally (3-4 days)	Some or a little of the time ( 1-2 days)	Rarely or none of the time (less than 1 day)	All of the time (5-7 days)	Some or a little of the time (1-2 days)	Occasionally (3-4 days)	Occasionally (3-4 days)	Rarely or non of the time (less than 1 day)	Rarely or non of the time (less than 1 day)	Several days	Several days	Not at all	Not at all	Not at all	Several days	Not at all	Mostly
100	03 May 2020 - 03:14 p.m.	2 yrs	Teaching hospital	No	No	No	Yes	Yes, but minor worries	Yes, but somewhat moderate	Yes, very highly	Yes, verymuch	Yes, very much	No	Occasionally (3 - 4 days)	Occasionally (3-4 days)	Occasionally (3-4 days)	Some or a little of the time (1-2 days)	Rarely or none of the time (less than 1 day)	Some or a little of the time (1-2 days)	Rarely or non of the time (less than 1 day)	Rarely or none of the time (less than 1 day)	All of the time (5-7 days)	All of the time (5-7 days)	Several days	Over half the days (7 days)	Nearly every day	Several days	Several days	Several days	Several days	Sometimes
101	03 May 2020 - 03:14 p.m.	6yrs	Teaching hospital	No	Yes	No	No	Yes, but somewhat moderate	Yes, to very much	Yes, but minor	Yes, verymuch	No, not al all	No	Occasionally (3 - 4 days)	Rarely or non of the time (less than 1 day)	Some or a little of the time ( 1-2 days)	Some or a little of the time (1-2 days)	Some or a little of the time (1-2 days)	Some or a little of the time (1-2 days)	Some or a little of the time (1-2 days)	Some or a little of the time (1-2 days)	Rarely or non of the time (less than 1 day)	All of the time (5-7 days)	Several days	Over half the days (7 days)	Several days	Several days	Several days	Not at all	Several days	All the time
102	03 May 2020 - 03:19 p.m.	17 years	Teaching hospital	No	Yes	Yes	No	Yes, but somewhat moderate	Yes, to very much	No	Yes, verymuch	Yes, very much	Yes	Occasionally (3 - 4 days)	Occasionally (3-4 days)	Rarely or non of the time ( less than 1 day)	Occasionally (3-4 days)	Occasionally (3-4 days)	Occasionally (3-4 days)	Occasionally (3-4 days)	Occasionally (3-4 days)	Occasionally (3-4 days)	Occasionally (3-4 days)	Several days	Several days	Several days	Several days	Several days	Several days	Several days	Sometimes
103	03 May 2020 - 03:26 p.m.	2	Teaching hospital	No	No	No	Yes	Yes, verymuch	Yes, to very much	Yes, very highly	Yes, to a considerable extent	No, not al all	No	Occasionally (3 - 4 days)	Occasionally (3-4 days)	Some or a little of the time ( 1-2 days)	Occasionally (3-4 days)	Some or a little of the time (1-2 days)	All of the time (5-7 days)	Occasionally (3-4 days)	Rarely or none of the time (less than 1 day)	All of the time (5-7 days)	Occasionally (3-4 days)	Over half the days (7 days)	Over half the days (7 days)	Over half the days (7 days)	Over half the days (7days)	Over half the days (7 days)	Over half the days (7 days)	Over half the days (7 days)	Mostly
104	03 May 2020 - 03:24 p.m.	35 years	Base hospital	Yes	Yes	Yes	No	Yes, but somewhat moderate	Yes, to a considerable extent	No	Yes, verymuch	Yes, to a considerable extent	Yes	Rarely or non of the time (less than 1 day)	Rarely or non of the time (less than 1 day)	Rarely or non of the time ( less than 1 day)	Rarely or none of the time (less than 1 day)	Rarely or none of the time (less than 1 day)	All of the time (5-7 days)	Rarely or non of the time (less than 1 day)	Some or a little of the time (1-2 days)	Occasionally (3-4 days)	Rarely or non of the time (less than 1 day)	Several days	Several days	Several days	Several days	Several days	Several days	Several days	All the time
105	03 May 2020 - 03:28 p.m.	6	Teaching hospital	No	Yes	No	Yes	Yes, but somewhat moderate	Yes, to a considerable extent	Yes, to a considerable extent	Yes, verymuch	Yes, to some extent	No	Some or a little of the time ( 1 -2days)	Rarely or non of the time (less than 1 day)	Some or a little of the time ( 1-2 days)	Some or a little of the time (1-2 days)	Some or a little of the time (1-2 days)	Some or a little of the time (1-2 days)	Rarely or non of the time (less than 1 day)	Occasionally (3-4 days)	Rarely or non of the time (less than 1 day)	Rarely or non of the time (less than 1 day)	Several days	Several days	Several days	Several days	Not at all	Several days	Several days	Sometimes
106	03 May 2020 - 03:36 p.m.	1	Teaching hospital	No	No	No	Yes	No	Yes, to very much	Yes, but minor	Yes, verymuch	Yes, to some extent	No	Rarely or non of the time (less than 1 day)	Rarely or non of the time (less than 1 day)	Rarely or non of the time ( less than 1 day)	Rarely or none of the time (less than 1 day)	All of the time (5-7 days)	Occasionally (3-4 days)	Rarely or non of the time (less than 1 day)	Some or a little of the time (1-2 days)	All of the time (5-7 days)	All of the time (5-7 days)	Several days	Not at all	Nearly every day	Over half the days (7days)	Not at all	Several days	Not at all	Not at all
107	03 May 2020 - 03:45 p.m.	6 years	Teaching hospital	No	No	No	Not applicable	Yes, but minor worries	Yes, but somewhat moderate	No	Yes, verymuch	Yes, to some extent	No	No Answer	Rarely or non of the time (less than 1 day)	Rarely or non of the time ( less than 1 day)	Rarely or none of the time (less than 1 day)	All of the time (5-7 days)	Rarely or non of the time (less than 1 day)	Rarely or non of the time (less than 1 day)	All of the time (5-7 days)	Rarely or non of the time (less than 1 day)	Rarely or non of the time (less than 1 day)	Not at all	Not at all	Not at all	Not at all	Not at all	Not at all	Not at all	Sometimes
108	03 May 2020 - 03:46 p.m.	20	District hospital	No	Yes	Yes	Yes	Yes, verymuch	Yes, to very much	No	Yes, verymuch	Yes, to a considerable extent	No	All of the time (5-7 days)	Occasionally (3-4 days)	Some or a little of the time ( 1-2 days)	All of the time (5-7 days)	Occasionally (3-4 days)	Occasionally (3-4 days)	Rarely or non of the time (less than 1 day)	Some or a little of the time (1-2 days)	Rarely or non of the time (less than 1 day)	All of the time (5-7 days)	Several days	Several days	Over half the days (7 days)	Several days	Not at all	Several days	Several days	Sometimes
109	03 May 2020 - 03:48 p.m.	Three years	Teaching hospital	No	Yes	Yes	No	Yes, verymuch	Yes, to very much	No	Yes, verymuch	Yes, very much	Yes	Occasionally (3 - 4 days)	All of the time (5-7 days)	Rarely or non of the time ( less than 1 day)	All of the time (5-7 days)	All of the time (5-7 days)	Rarely or non of the time (less than 1 day)	Rarely or non of the time (less than 1 day)	All of the time (5-7 days)	Occasionally (3-4 days)	Rarely or non of the time (less than 1 day)	Not at all	Several days	Nearly every day	Several days	Several days	Several days	Several days	All the time
110	03 May 2020 - 03:48 p.m.	32	Teaching hospital	No	No	No	Yes	Yes, but minor worries	Yes, but minor worries	No	Yes, verymuch	Yes, to a considerable extent	No	No Answer	No Answer	No Answer	No Answer	No Answer	No Answer	No Answer	No Answer	No Answer	No Answer	No Answer	No Answer	No Answer	No Answer	No Answer	No Answer	No Answer	No Answer
111	03 May 2020 - 04:03 p.m.	10years	Base hospital	No	Yes	Yes	No	Yes, but minor worries	Yes, to very much	Yes, very highly	Yes, verymuch	No, not al all	No	Rarely or non of the time (less than 1 day)	Some or a little of the time (1- 2 days)	Rarely or non of the time ( less than 1 day)	Rarely or none of the time (less than 1 day)	Occasionally (3-4 days)	Occasionally (3-4 days)	Rarely or non of the time (less than 1 day)	Occasionally (3-4 days)	Rarely or non of the time (less than 1 day)	Rarely or non of the time (less than 1 day)	Not at all	Not at all	Not at all	Not at all	Not at all	Not at all	Not at all	Sometimes
112	03 May 2020 - 04:16 p.m.	5 years	Teaching hospital	No	No	No	No	Yes, verymuch	Yes, but somewhat moderate	No	Yes, to some extent	Yes, to some extent	No	All of the time (5-7 days)	Occasionally (3-4 days)	Occasionally (3-4 days)	Occasionally (3-4 days)	Occasionally (3-4 days)	All of the time (5-7 days)	Occasionally (3-4 days)	Occasionally (3-4 days)	Occasionally (3-4 days)	Occasionally (3-4 days)	Several days	Not at all	Several days	Several days	Several days	Several days	Not at all	Mostly
113	03 May 2020 - 04:19 p.m.	16	Teaching hospital	No	No	Yes	No	No	Yes, but minor worries	No	Yes, verymuch	Yes, very much	No	Occasionally (3 - 4 days)	Rarely or non of the time (less than 1 day)	Rarely or non of the time ( less than 1 day)	Rarely or none of the time (less than 1 day)	All of the time (5-7 days)	Rarely or non of the time (less than 1 day)	Rarely or non of the time (less than 1 day)	All of the time (5-7 days)	Occasionally (3-4 days)	Rarely or non of the time (less than 1 day)	Not at all	Not at all	Several days	Nearly every day	Not at all	Not at all	Several days	Mostly
114	03 May 2020 - 04:31 p.m.	13	Base hospital	Yes	Yes	No	Yes	Yes, but minor worries	Yes, to very much	Yes, but minor	Yes, verymuch	Yes, to a considerable extent	No	Rarely or non of the time (less than 1 day)	Rarely or non of the time (less than 1 day)	Rarely or non of the time ( less than 1 day)	Rarely or none of the time (less than 1 day)	No Answer	Rarely or non of the time (less than 1 day)	Rarely or non of the time (less than 1 day)	Occasionally (3-4 days)	Some or a little of the time (1-2 days)	Rarely or non of the time (less than 1 day)	Not at all	Not at all	Not at all	Not at all	Not at all	Not at all	Not at all	Sometimes
115	03 May 2020 - 04:51 p.m.	6 years	Teaching hospital	No	Yes	Yes	No	No	Yes, to very much	Yes, but minor	Yes, verymuch	Yes, to some extent	No	Some or a little of the time ( 1 -2days)	Some or a little of the time (1- 2 days)	Rarely or non of the time ( less than 1 day)	Some or a little of the time (1-2 days)	Some or a little of the time (1-2 days)	Occasionally (3-4 days)	Some or a little of the time (1-2 days)	All of the time (5-7 days)	Some or a little of the time (1-2 days)	Some or a little of the time (1-2 day)	Not at all	Not at all	Several days	Not at all	Not at all	Not at all	Not at all	Sometimes
116	03 May 2020 - 04:54 p.m.	36	Teaching hospital	No	No	No	No	Yes, to a considerable extent	Yes, to very much	No	Yes, verymuch	Yes, to a considerable extent	No	Occasionally (3 - 4 days)	Occasionally (3-4 days)	All of the time (5-7 days)	Rarely or none of the time (less than 1 day)	All of the time (5-7 days)	Rarely or non of the time (less than 1 day)	Rarely or non of the time (less than 1 day)	Occasionally (3-4 days)	Rarely or non of the time (less than 1 day)	Some or a little of the time (1-2 day)	Several days	Several days	Not at all	Several days	Not at all	Over half the days (7 days)	Not at all	All the time
117	03 May 2020 - 05:05 p.m.	28years	Teaching hospital	No	No	No	Yes	Yes, to a considerable extent	Yes, but somewhat moderate	Yes, but minor	Yes, verymuch	Yes, to a considerable extent	No	Some or a little of the time ( 1 -2days)	Occasionally (3-4 days)	Some or a little of the time ( 1-2 days)	Rarely or none of the time (less than 1 day)	Some or a little of the time (1-2 days)	Rarely or non of the time (less than 1 day)	Rarely or non of the time (less than 1 day)	Occasionally (3-4 days)	Occasionally (3-4 days)	Some or a little of the time (1-2 day)	Not at all	Several days	Several days	Not at all	Not at all	Several days	Not at all	Mostly
118	03 May 2020 - 05:08 p.m.	18 yrs	Base hospital	No	Yes	Yes	No	Yes, to a considerable extent	Yes, to a considerable extent	Yes, but minor	Yes, to some extent	Yes, to some extent	No	Rarely or non of the time (less than 1 day)	Some or a little of the time (1- 2 days)	Some or a little of the time ( 1-2 days)	All of the time (5-7 days)	Rarely or none of the time (less than 1 day)	Rarely or non of the time (less than 1 day)	Rarely or non of the time (less than 1 day)	Occasionally (3-4 days)	Rarely or non of the time (less than 1 day)	Rarely or non of the time (less than 1 day)	Several days	Several days	Several days	Several days	Several days	Not at all	Several days	Mostly
119	03 May 2020 - 05:14 p.m.	2years	Teaching hospital	No	Yes	Yes	No	No	Yes, to very much	Yes, but minor	Yes, verymuch	No, not al all	No	Occasionally (3 - 4 days)	Occasionally (3-4 days)	Rarely or non of the time ( less than 1 day)	All of the time (5-7 days)	All of the time (5-7 days)	Rarely or non of the time (less than 1 day)	Occasionally (3-4 days)	Occasionally (3-4 days)	Occasionally (3-4 days)	Rarely or non of the time (less than 1 day)	Not at all	Not at all	Several days	Not at all	Not at all	Several days	Not at all	All the time
120	03 May 2020 - 05:20 p.m.	9 months	Base hospital	No	Yes	Yes	Yes	Yes, but somewhat moderate	Yes, but somewhat moderate	Yes, but minor	Yes, verymuch	Yes, to a considerable extent	No	Occasionally (3 - 4 days)	Occasionally (3-4 days)	Occasionally (3-4 days)	Occasionally (3-4 days)	Occasionally (3-4 days)	Some or a little of the time (1-2 days)	Rarely or non of the time (less than 1 day)	Some or a little of the time (1-2 days)	Rarely or non of the time (less than 1 day)	Rarely or non of the time (less than 1 day)	Several days	Not at all	Several days	Several days	Not at all	Several days	Several days	Sometimes
121	03 May 2020 - 05:24 p.m.	1 +	Teaching hospital	No	Yes	No	No	Yes, but minor worries	Yes, to very much	Yes, to a considerable extent	Yes, verymuch	Yes, to some extent	No	Occasionally (3 - 4 days)	Some or a little of the time (1- 2 days)	Rarely or non of the time ( less than 1 day)	Some or a little of the time (1-2 days)	Occasionally (3-4 days)	Rarely or non of the time (less than 1 day)	Some or a little of the time (1-2 days)	All of the time (5-7 days)	Rarely or non of the time (less than 1 day)	Some or a little of the time (1-2 day)	Several days	Several days	Not at all	Several days	Several days	Several days	Several days	Mostly
122	03 May 2020 - 05:24 p.m.	6	Base hospital	No	Yes	Yes	No	Yes, but somewhat moderate	Yes, to very much	Yes, but minor	Yes, verymuch	Yes, to some extent	No	Occasionally (3 - 4 days)	All of the time (5-7 days)	All of the time (5-7 days)	All of the time (5-7 days)	Occasionally (3-4 days)	Occasionally (3-4 days)	Occasionally (3-4 days)	Some or a little of the time (1-2 days)	Occasionally (3-4 days)	Occasionally (3-4 days)	Several days	Over half the days (7 days)	Several days	Over half the days (7days)	Nearly every day	Over half the days (7 days)	Several days	Sometimes
123	03 May 2020 - 05:30 p.m.	18	District hospital	No	Yes	No	No	Yes, verymuch	Yes, to very much	Yes, but minor	Yes, verymuch	Yes, to a considerable extent	No	Some or a little of the time ( 1 -2days)	Rarely or non of the time (less than 1 day)	Rarely or non of the time ( less than 1 day)	Rarely or none of the time (less than 1 day)	Occasionally (3-4 days)	Occasionally (3-4 days)	Rarely or non of the time (less than 1 day)	All of the time (5-7 days)	Rarely or non of the time (less than 1 day)	Rarely or non of the time (less than 1 day)	Not at all	Not at all	Not at all	Not at all	Not at all	Not at all	Not at all	Mostly
124	03 May 2020 - 05:31 p.m.	13	Base hospital	No	Yes	Yes	Yes	No	Not applicable	No	Yes, to some extent	Yes, very much	No	Rarely or non of the time (less than 1 day)	Rarely or non of the time (less than 1 day)	Rarely or non of the time ( less than 1 day)	Rarely or none of the time (less than 1 day)	Rarely or none of the time (less than 1 day)	Rarely or non of the time (less than 1 day)	Rarely or non of the time (less than 1 day)	Rarely or none of the time (less than 1 day)	Rarely or non of the time (less than 1 day)	Rarely or non of the time (less than 1 day)	Not at all	Not at all	Not at all	Not at all	Not at all	Not at all	Not at all	All the time
125	03 May 2020 - 05:33 p.m.	5	Other	No	No	Yes	No	No	Yes, to very much	Yes, but minor	Yes, verymuch	No, not al all	No	Occasionally (3 - 4 days)	Occasionally (3-4 days)	Occasionally (3-4 days)	All of the time (5-7 days)	All of the time (5-7 days)	Occasionally (3-4 days)	Some or a little of the time (1-2 days)	Occasionally (3-4 days)	Occasionally (3-4 days)	Occasionally (3-4 days)	Not at all	Not at all	Several days	Several days	Several days	Several days	Several days	Mostly
126	03 May 2020 - 05:36 p.m.	2	Teaching hospital	No	Yes	No	No	Yes, but somewhat moderate	Yes, to very much	Yes, but minor	Yes, verymuch	Yes, to some extent	No	Some or a little of the time ( 1 -2days)	Rarely or non of the time (less than 1 day)	Rarely or non of the time ( less than 1 day)	Rarely or none of the time (less than 1 day)	Some or a little of the time (1-2 days)	Rarely or non of the time (less than 1 day)	Some or a little of the time (1-2 days)	Some or a little of the time (1-2 days)	All of the time (5-7 days)	All of the time (5-7 days)	Several days	Not at all	Several days	Several days	Not at all	Several days	Several days	Mostly
127	03 May 2020 - 05:40 p.m.	13	Base hospital	Yes	Yes	Yes	No	Yes, verymuch	Yes, to very much	Yes, very highly	Yes, to some extent	No, not al all	No	Some or a little of the time ( 1 -2days)	Occasionally (3-4 days)	Some or a little of the time ( 1-2 days)	Some or a little of the time (1-2 days)	Occasionally (3-4 days)	All of the time (5-7 days)	All of the time (5-7 days)	Some or a little of the time (1-2 days)	Occasionally (3-4 days)	Some or a little of the time (1-2 day)	Not at all	Nearly every day	Nearly every day	Over half the days (7days)	Nearly every day	Over half the days (7 days)	Nearly every day	All the time
128	03 May 2020 - 05:41 p.m.	10	Base hospital	No	Yes	Yes	Yes	Yes, verymuch	Yes, to very much	Yes, very highly	Yes, verymuch	Yes, to a considerable extent	No	Some or a little of the time ( 1 -2days)	Rarely or non of the time (less than 1 day)	Rarely or non of the time ( less than 1 day)	Some or a little of the time (1-2 days)	All of the time (5-7 days)	Some or a little of the time (1-2 days)	Some or a little of the time (1-2 days)	Occasionally (3-4 days)	All of the time (5-7 days)	Occasionally (3-4 days)	Several days	Not at all	Several days	Several days	Not at all	Not at all	Not at all	Mostly
129	03 May 2020 - 05:41 p.m.	3	Teaching hospital	No	Yes	No	No	Yes, to a considerable extent	Yes, to very much	Yes, but minor	Yes, verymuch	Yes, to some extent	No	Some or a little of the time ( 1 -2days)	Rarely or non of the time (less than 1 day)	Rarely or non of the time ( less than 1 day)	Some or a little of the time (1-2 days)	Some or a little of the time (1-2 days)	Some or a little of the time (1-2 days)	Some or a little of the time (1-2 days)	Occasionally (3-4 days)	Rarely or non of the time (less than 1 day)	Rarely or non of the time (less than 1 day)	Not at all	Not at all	Not at all	Not at all	Not at all	Not at all	Not at all	Mostly
130	03 May 2020 - 05:42 p.m.	12	Teaching hospital	No	Yes	No	No	Yes, but minor worries	Yes, to very much	No	Yes, to a considerable extent	Yes, to some extent	No	Some or a little of the time ( 1 -2days)	Rarely or non of the time (less than 1 day)	Rarely or non of the time ( less than 1 day)	Rarely or none of the time (less than 1 day)	Rarely or none of the time (less than 1 day)	Rarely or non of the time (less than 1 day)	Rarely or non of the time (less than 1 day)	Occasionally (3-4 days)	Rarely or non of the time (less than 1 day)	Rarely or non of the time (less than 1 day)	Not at all	Not at all	Not at all	Not at all	Not at all	Several days	Several days	Mostly
131	03 May 2020 - 05:42 p.m.	10 years	Teaching hospital	No	Yes	Yes	No	Yes, but minor worries	Yes, to very much	No	Yes, verymuch	Yes, to some extent	No	Some or a little of the time ( 1 -2days)	Occasionally (3-4 days)	Occasionally (3-4 days)	Some or a little of the time (1-2 days)	All of the time (5-7 days)	Rarely or non of the time (less than 1 day)	Rarely or non of the time (less than 1 day)	Occasionally (3-4 days)	Some or a little of the time (1-2 days)	Some or a little of the time (1-2 day)	Several days	Several days	Not at all	Several days	Not at all	Several days	Not at all	All the time
132	03 May 2020 - 05:44 p.m.	20	General hospital	No	Yes	No	No	Yes, but minor worries	Yes, but minor worries	Yes, to a considerable extent	Yes, verymuch	No, not al all	No	Some or a little of the time ( 1 -2days)	No Answer	No Answer	No Answer	No Answer	No Answer	No Answer	No Answer	No Answer	No Answer	No Answer	No Answer	No Answer	No Answer	No Answer	No Answer	No Answer	Not at all
133	03 May 2020 - 05:49 p.m.	12	Teaching hospital	No	Yes	No	No	Yes, but somewhat moderate	Yes, to a considerable extent	Yes, to a considerable extent	Yes, verymuch	Yes, to some extent	No	Some or a little of the time ( 1 -2days)	Rarely or non of the time (less than 1 day)	Some or a little of the time ( 1-2 days)	Occasionally (3-4 days)	Rarely or none of the time (less than 1 day)	Some or a little of the time (1-2 days)	Some or a little of the time (1-2 days)	Rarely or none of the time (less than 1 day)	Occasionally (3-4 days)	Some or a little of the time (1-2 day)	Several days	Several days	Several days	Several days	Several days	Over half the days (7 days)	Nearly every day	Sometimes
134	03 May 2020 - 05:53 p.m.	13yr	Teaching hospital	No	Yes	No	Yes	Yes, but minor worries	Yes, to very much	Yes, but minor	Yes, verymuch	No, not al all	No	Some or a little of the time ( 1 -2days)	Rarely or non of the time (less than 1 day)	Rarely or non of the time ( less than 1 day)	Some or a little of the time (1-2 days)	Some or a little of the time (1-2 days)	Occasionally (3-4 days)	Some or a little of the time (1-2 days)	Some or a little of the time (1-2 days)	Some or a little of the time (1-2 days)	Occasionally (3-4 days)	Several days	Several days	Several days	Several days	Several days	Several days	Nearly every day	Sometimes
135	03 May 2020 - 05:51 p.m.	21	Teaching hospital	No	Yes	Yes	Yes	Yes, but minor worries	Yes, but minor worries	Yes, but minor	Yes, verymuch	No, not al all	No	Some or a little of the time ( 1 -2days)	Rarely or non of the time (less than 1 day)	Rarely or non of the time ( less than 1 day)	Some or a little of the time (1-2 days)	Some or a little of the time (1-2 days)	Occasionally (3-4 days)	Some or a little of the time (1-2 days)	Some or a little of the time (1-2 days)	Some or a little of the time (1-2 days)	Occasionally (3-4 days)	Several days	Several days	Several days	Several days	Several days	Several days	Several days	Sometimes
136	03 May 2020 - 05:57 p.m.	5	Teaching hospital	No	Yes	No	Yes	Yes, to a considerable extent	Yes, to very much	Yes, but minor	Yes, verymuch	Yes, to some extent	No	Occasionally (3 - 4 days)	Occasionally (3-4 days)	Occasionally (3-4 days)	Occasionally (3-4 days)	Occasionally (3-4 days)	Occasionally (3-4 days)	Occasionally (3-4 days)	Occasionally (3-4 days)	Occasionally (3-4 days)	All of the time (5-7 days)	Several days	Several days	Several days	Several days	Not at all	Not at all	Not at all	Sometimes
137	03 May 2020 - 05:58 p.m.	2years	Base hospital	No	Yes	No	Yes	Yes, but minor worries	Yes, but minor worries	No	Yes, verymuch	Yes, to some extent	No	Occasionally (3 - 4 days)	Occasionally (3-4 days)	Rarely or non of the time ( less than 1 day)	Some or a little of the time (1-2 days)	Some or a little of the time (1-2 days)	Rarely or non of the time (less than 1 day)	Some or a little of the time (1-2 days)	Some or a little of the time (1-2 days)	Some or a little of the time (1-2 days)	Occasionally (3-4 days)	Not at all	Not at all	Not at all	Several days	Not at all	Several days	Several days	Sometimes
138	03 May 2020 - 06:02 p.m.	8 months	General hospital	No	Yes	No	No	Yes, but minor worries	Yes, to very much	No	Yes, verymuch	No, not al all	No	Rarely or non of the time (less than 1 day)	Rarely or non of the time (less than 1 day)	Rarely or non of the time ( less than 1 day)	Occasionally (3-4 days)	Rarely or none of the time (less than 1 day)	Rarely or non of the time (less than 1 day)	Occasionally (3-4 days)	Some or a little of the time (1-2 days)	Some or a little of the time (1-2 days)	Occasionally (3-4 days)	Several days	Several days	Not at all	Several days	Not at all	Several days	Several days	Mostly
139	03 May 2020 - 06:05 p.m.	Du colombo	District hospital	No	Yes	Yes	No	Yes, but minor worries	Yes, but minor worries	Yes, but minor	Yes, verymuch	Yes, to some extent	Yes	Occasionally (3 - 4 days)	Occasionally (3-4 days)	Occasionally (3-4 days)	Occasionally (3-4 days)	Occasionally (3-4 days)	Occasionally (3-4 days)	All of the time (5-7 days)	Some or a little of the time (1-2 days)	Some or a little of the time (1-2 days)	Occasionally (3-4 days)	Nearly every day	Nearly every day	Nearly every day	Nearly every day	Nearly every day	Nearly every day	Nearly every day	Mostly
140	03 May 2020 - 06:06 p.m.	4	Base hospital	No	Yes	Yes	No	Yes, but somewhat moderate	Yes, but somewhat moderate	Yes, but minor	Yes, to a considerable extent	No, not al all	No	Some or a little of the time ( 1 -2days)	Rarely or non of the time (less than 1 day)	Rarely or non of the time ( less than 1 day)	Occasionally (3-4 days)	Rarely or none of the time (less than 1 day)	Some or a little of the time (1-2 days)	Rarely or non of the time (less than 1 day)	Occasionally (3-4 days)	Rarely or non of the time (less than 1 day)	Some or a little of the time (1-2 day)	Several days	Several days	Several days	Several days	Not at all	Several days	Several days	Mostly
141	03 May 2020 - 06:08 p.m.	26years	Base hospital	No	Yes	Yes	Yes	Yes, but somewhat moderate	Yes, to a considerable extent	Yes, but minor	Yes, to some extent	Yes, to a considerable extent	No	Occasionally (3 - 4 days)	Occasionally (3-4 days)	Occasionally (3-4 days)	Some or a little of the time (1-2 days)	Some or a little of the time (1-2 days)	Occasionally (3-4 days)	Rarely or non of the time (less than 1 day)	Some or a little of the time (1-2 days)	Rarely or non of the time (less than 1 day)	Occasionally (3-4 days)	Not at all	Not at all	Not at all	Not at all	Not at all	Not at all	Not at all	Sometimes
142	03 May 2020 - 06:12 p.m.	32	Teaching hospital	No	Yes	Yes	Yes	No	Yes, to very much	No	Yes, verymuch	Yes, to a considerable extent	Yes	Occasionally (3 - 4 days)	Occasionally (3-4 days)	Rarely or non of the time ( less than 1 day)	All of the time (5-7 days)	Occasionally (3-4 days)	Occasionally (3-4 days)	Rarely or non of the time (less than 1 day)	Occasionally (3-4 days)	Occasionally (3-4 days)	Occasionally (3-4 days)	Several days	Not at all	Nearly every day	Nearly every day	Not at all	Nearly every day	Nearly every day	All the time
143	03 May 2020 - 06:17 p.m.	10 1/2yr	Teaching hospital	No	No	Yes	No	Yes, verymuch	Yes, to very much	Yes, but minor	Yes, verymuch	Yes, to some extent	No	Some or a little of the time ( 1 -2days)	Occasionally (3-4 days)	Rarely or non of the time ( less than 1 day)	All of the time (5-7 days)	Some or a little of the time (1-2 days)	Occasionally (3-4 days)	Rarely or non of the time (less than 1 day)	Occasionally (3-4 days)	Rarely or non of the time (less than 1 day)	All of the time (5-7 days)	Several days	Not at all	Not at all	Several days	Not at all	Over half the days (7 days)	Several days	Sometimes
144	03 May 2020 - 06:22 p.m.	13 yrs	Teaching hospital	No	Yes	No	No	Yes, but minor worries	Yes, but minor worries	Yes, but minor	Yes, verymuch	Yes, to some extent	No	Rarely or non of the time (less than 1 day)	Rarely or non of the time (less than 1 day)	Rarely or non of the time ( less than 1 day)	Occasionally (3-4 days)	Some or a little of the time (1-2 days)	Rarely or non of the time (less than 1 day)	Rarely or non of the time (less than 1 day)	Occasionally (3-4 days)	Some or a little of the time (1-2 days)	Rarely or non of the time (less than 1 day)	Several days	Not at all	Not at all	Not at all	Not at all	Not at all	Not at all	Mostly
145	03 May 2020 - 06:23 p.m.	6years and 4months	Teaching hospital	No	Yes	No	No	Yes, but somewhat moderate	Yes, to very much	Yes, but minor	Yes, to some extent	Yes, to a considerable extent	No	Occasionally (3 - 4 days)	Some or a little of the time (1- 2 days)	Occasionally (3-4 days)	Some or a little of the time (1-2 days)	Occasionally (3-4 days)	Some or a little of the time (1-2 days)	Some or a little of the time (1-2 days)	Occasionally (3-4 days)	All of the time (5-7 days)	Occasionally (3-4 days)	Several days	Several days	Several days	Several days	Several days	Several days	Over half the days (7 days)	All the time
146	03 May 2020 - 06:26 p.m.	11	Teaching hospital	No	Yes	Yes	No	Yes, but somewhat moderate	Yes, to very much	Yes, to a considerable extent	Yes, verymuch	Yes, to some extent	No	Occasionally (3 - 4 days)	Some or a little of the time (1- 2 days)	Some or a little of the time ( 1-2 days)	Some or a little of the time (1-2 days)	All of the time (5-7 days)	Some or a little of the time (1-2 days)	Some or a little of the time (1-2 days)	Some or a little of the time (1-2 days)	Some or a little of the time (1-2 days)	Some or a little of the time (1-2 day)	Several days	Several days	Several days	Not at all	Not at all	Several days	Several days	Not at all
147	03 May 2020 - 06:27 p.m.	6	Teaching hospital	No	No	Yes	No	Yes, but somewhat moderate	Yes, to very much	No	Yes, verymuch	Yes, to some extent	No	Rarely or non of the time (less than 1 day)	Some or a little of the time (1- 2 days)	Some or a little of the time ( 1-2 days)	Some or a little of the time (1-2 days)	Some or a little of the time (1-2 days)	Occasionally (3-4 days)	Some or a little of the time (1-2 days)	Occasionally (3-4 days)	Some or a little of the time (1-2 days)	Some or a little of the time (1-2 day)	Several days	Several days	Several days	Several days	Several days	Not at all	Not at all	Sometimes
148	03 May 2020 - 06:28 p.m.	6y	Teaching hospital	No	No	No	Yes	Yes, but somewhat moderate	Yes, to very much	Yes, but minor	Yes, verymuch	Yes, to a considerable extent	No	All of the time (5-7 days)	Some or a little of the time (1- 2 days)	Occasionally (3-4 days)	Some or a little of the time (1-2 days)	Occasionally (3-4 days)	Some or a little of the time (1-2 days)	Occasionally (3-4 days)	Occasionally (3-4 days)	Occasionally (3-4 days)	Some or a little of the time (1-2 day)	Several days	Several days	Not at all	Several days	Several days	Not at all	Several days	All the time
149	03 May 2020 - 06:31 p.m.	31	Teaching hospital	No	Yes	No	Yes	No	Yes, but somewhat moderate	Yes, but minor	Yes, verymuch	Yes, to a considerable extent	Yes	Occasionally (3 - 4 days)	Rarely or non of the time (less than 1 day)	Rarely or non of the time ( less than 1 day)	Some or a little of the time (1-2 days)	Rarely or none of the time (less than 1 day)	Occasionally (3-4 days)	Rarely or non of the time (less than 1 day)	Some or a little of the time (1-2 days)	Rarely or non of the time (less than 1 day)	Some or a little of the time (1-2 day)	Not at all	Several days	Not at all	Not at all	Not at all	Not at all	Not at all	Mostly
150	03 May 2020 - 06:32 p.m.	10 years	Teaching hospital	No	Yes	Yes	Yes	Yes, but somewhat moderate	Yes, to very much	No	Yes, to some extent	Yes, to some extent	No	Occasionally (3 - 4 days)	Occasionally (3-4 days)	Occasionally (3-4 days)	Occasionally (3-4 days)	All of the time (5-7 days)	Occasionally (3-4 days)	Some or a little of the time (1-2 days)	Occasionally (3-4 days)	All of the time (5-7 days)	Rarely or non of the time (less than 1 day)	Over half the days (7 days)	Not at all	Several days	Several days	Not at all	Not at all	Nearly every day	Mostly
151	03 May 2020 - 06:35 p.m.	1yr	Teaching hospital	No	Yes	Yes	No	Yes, to a considerable extent	Yes, to very much	Yes, but minor	Yes, verymuch	Yes, to some extent	No	Occasionally (3 - 4 days)	Some or a little of the time (1- 2 days)	Occasionally (3-4 days)	Occasionally (3-4 days)	All of the time (5-7 days)	Occasionally (3-4 days)	Occasionally (3-4 days)	Some or a little of the time (1-2 days)	Occasionally (3-4 days)	All of the time (5-7 days)	Several days	Over half the days (7 days)	Several days	Over half the days (7days)	Several days	Over half the days (7 days)	Nearly every day	Mostly
152	03 May 2020 - 06:42 p.m.	6years	General hospital	No	Yes	No	No	Yes, verymuch	Yes, to very much	Yes, but minor	Yes, verymuch	No, not al all	No	All of the time (5-7 days)	Occasionally (3-4 days)	Some or a little of the time ( 1-2 days)	Some or a little of the time (1-2 days)	Occasionally (3-4 days)	All of the time (5-7 days)	Occasionally (3-4 days)	Some or a little of the time (1-2 days)	Rarely or non of the time (less than 1 day)	Rarely or non of the time (less than 1 day)	Several days	Several days	Several days	Over half the days (7days)	Over half the days (7 days)	Nearly every day	Over half the days (7 days)	Mostly
153	03 May 2020 - 06:42 p.m.	19	Teaching hospital	No	Yes	No	Yes	Yes, but somewhat moderate	Yes, but somewhat moderate	No	Yes, verymuch	Yes, to some extent	Yes	Some or a little of the time ( 1 -2days)	Some or a little of the time (1- 2 days)	Rarely or non of the time ( less than 1 day)	Occasionally (3-4 days)	Occasionally (3-4 days)	Some or a little of the time (1-2 days)	Rarely or non of the time (less than 1 day)	Occasionally (3-4 days)	Rarely or non of the time (less than 1 day)	Rarely or non of the time (less than 1 day)	Several days	Several days	Several days	Several days	Not at all	Not at all	Not at all	Mostly
154	03 May 2020 - 06:46 p.m.	1	Base hospital	Yes	Yes	No	No	Yes, to a considerable extent	Yes, to very much	Yes, very highly	Yes, verymuch	Yes, to a considerable extent	Yes	Occasionally (3 - 4 days)	Rarely or non of the time (less than 1 day)	Some or a little of the time ( 1-2 days)	Some or a little of the time (1-2 days)	Rarely or none of the time (less than 1 day)	Some or a little of the time (1-2 days)	All of the time (5-7 days)	Occasionally (3-4 days)	Some or a little of the time (1-2 days)	Some or a little of the time (1-2 day)	Not at all	Several days	Not at all	Not at all	Several days	Several days	Several days	All the time
155	03 May 2020 - 06:46 p.m.	9yrs	Teaching hospital	No	No	No	No	Yes, but minor worries	Yes, but somewhat moderate	No	Yes, to a considerable extent	No, not al all	No	Rarely or non of the time (less than 1 day)	Rarely or non of the time (less than 1 day)	Rarely or non of the time ( less than 1 day)	Rarely or none of the time (less than 1 day)	Occasionally (3-4 days)	Some or a little of the time (1-2 days)	Rarely or non of the time (less than 1 day)	All of the time (5-7 days)	Some or a little of the time (1-2 days)	Some or a little of the time (1-2 day)	Not at all	Not at all	Not at all	Not at all	Not at all	Not at all	Not at all	Sometimes
156	03 May 2020 - 06:53 p.m.	5years	Teaching hospital	No	No	No	No	Yes, but minor worries	Yes, to a considerable extent	No	No, I am helpless	No, not al all	No	Occasionally (3 - 4 days)	Rarely or non of the time (less than 1 day)	Rarely or non of the time ( less than 1 day)	Rarely or none of the time (less than 1 day)	All of the time (5-7 days)	Some or a little of the time (1-2 days)	Rarely or non of the time (less than 1 day)	Some or a little of the time (1-2 days)	Occasionally (3-4 days)	Rarely or non of the time (less than 1 day)	Over half the days (7 days)	Nearly every day	Over half the days (7 days)	Not at all	Several days	Several days	Several days	Sometimes
157	03 May 2020 - 06:58 p.m.	9months	General hospital	No	Yes	No	No	Yes, but somewhat moderate	Yes, to very much	No Answer	Yes, verymuch	Yes, very much	No	Occasionally (3 - 4 days)	Occasionally (3-4 days)	Occasionally (3-4 days)	Occasionally (3-4 days)	Rarely or none of the time (less than 1 day)	Occasionally (3-4 days)	Occasionally (3-4 days)	Some or a little of the time (1-2 days)	Occasionally (3-4 days)	Some or a little of the time (1-2 day)	Not at all	Several days	Several days	Over half the days (7days)	Not at all	Several days	Several days	Mostly
158	03 May 2020 - 07:02 p.m.	6yrs	Teaching hospital	No	Yes	Yes	No	Yes, but somewhat moderate	Yes, to very much	Yes, to a considerable extent	Yes, verymuch	No, not al all	No	Rarely or non of the time (less than 1 day)	Rarely or non of the time (less than 1 day)	Some or a little of the time ( 1-2 days)	Occasionally (3-4 days)	Some or a little of the time (1-2 days)	Occasionally (3-4 days)	Occasionally (3-4 days)	Some or a little of the time (1-2 days)	All of the time (5-7 days)	Some or a little of the time (1-2 day)	Several days	Several days	Several days	Several days	Not at all	Several days	Several days	Mostly
159	03 May 2020 - 07:06 p.m.	30	Base hospital	No	Yes	No	No	Yes, but minor worries	Yes, to very much	Yes, but minor	Yes, verymuch	Yes, very much	No	Some or a little of the time ( 1 -2days)	Some or a little of the time (1- 2 days)	Rarely or non of the time ( less than 1 day)	Some or a little of the time (1-2 days)	All of the time (5-7 days)	Rarely or non of the time (less than 1 day)	Rarely or non of the time (less than 1 day)	Occasionally (3-4 days)	Rarely or non of the time (less than 1 day)	Occasionally (3-4 days)	Not at all	Not at all	Several days	Several days	Not at all	Not at all	Not at all	Mostly
160	03 May 2020 - 07:06 p.m.	11y	Teaching hospital	No	Yes	Yes	No	Yes, but somewhat moderate	Yes, to very much	Yes, but minor	Yes, verymuch	Yes, to some extent	Yes	No Answer	Some or a little of the time (1- 2 days)	Some or a little of the time ( 1-2 days)	Some or a little of the time (1-2 days)	Occasionally (3-4 days)	Occasionally (3-4 days)	All of the time (5-7 days)	Rarely or none of the time (less than 1 day)	Some or a little of the time (1-2 days)	All of the time (5-7 days)	Several days	Several days	Several days	Not at all	Not at all	Several days	Over half the days (7 days)	Sometimes
161	03 May 2020 - 07:07 p.m.	2 years	Teaching hospital	No	No	Yes	No	Yes, to a considerable extent	Yes, but somewhat moderate	Yes, but minor	Yes, verymuch	Yes, to some extent	No	Some or a little of the time ( 1 -2days)	Rarely or non of the time (less than 1 day)	Rarely or non of the time ( less than 1 day)	Rarely or none of the time (less than 1 day)	Some or a little of the time (1-2 days)	Occasionally (3-4 days)	Some or a little of the time (1-2 days)	Occasionally (3-4 days)	Rarely or non of the time (less than 1 day)	Rarely or non of the time (less than 1 day)	Not at all	Not at all	Several days	Several days	Several days	Several days	Not at all	All the time
162	03 May 2020 - 07:09 p.m.	No Answer	Base hospital	No	No	Yes	Yes	Yes, but somewhat moderate	Yes, to a considerable extent	Yes, but minor	Yes, verymuch	Yes, to some extent	Yes	Occasionally (3 - 4 days)	Occasionally (3-4 days)	Some or a little of the time ( 1-2 days)	Occasionally (3-4 days)	Occasionally (3-4 days)	Occasionally (3-4 days)	Occasionally (3-4 days)	Occasionally (3-4 days)	Occasionally (3-4 days)	Occasionally (3-4 days)	Not at all	Several days	Not at all	Several days	Not at all	Not at all	Several days	Mostly
163	03 May 2020 - 07:10 p.m.	13	District hospital	No	No	No	No	Yes, verymuch	Yes, to a considerable extent	Yes, to a considerable extent	Yes, to a considerable extent	No, not al all	No	Occasionally (3 - 4 days)	Occasionally (3-4 days)	Occasionally (3-4 days)	Some or a little of the time (1-2 days)	Some or a little of the time (1-2 days)	All of the time (5-7 days)	Occasionally (3-4 days)	Rarely or none of the time (less than 1 day)	All of the time (5-7 days)	Some or a little of the time (1-2 day)	Several days	Several days	Several days	Several days	Not at all	Several days	Several days	Sometimes
164	03 May 2020 - 07:10 p.m.	30yrs	No Answer	No	Yes	No	No	Yes, but somewhat moderate	Yes, but minor worries	Yes, but minor	Yes, to some extent	Yes, to some extent	No	Some or a little of the time ( 1 -2days)	Rarely or non of the time (less than 1 day)	Rarely or non of the time ( less than 1 day)	Rarely or none of the time (less than 1 day)	Rarely or none of the time (less than 1 day)	Rarely or non of the time (less than 1 day)	Rarely or non of the time (less than 1 day)	Occasionally (3-4 days)	Rarely or non of the time (less than 1 day)	Rarely or non of the time (less than 1 day)	Not at all	Not at all	Nearly every day	Nearly every day	Not at all	Not at all	Not at all	Mostly
165	03 May 2020 - 07:11 p.m.	15	Base hospital	No	Yes	Yes	No	Yes, to a considerable extent	Yes, to very much	Yes, very highly	Yes, to some extent	Yes, to some extent	No	Occasionally (3 - 4 days)	All of the time (5-7 days)	Occasionally (3-4 days)	Some or a little of the time (1-2 days)	Some or a little of the time (1-2 days)	Rarely or non of the time (less than 1 day)	Rarely or non of the time (less than 1 day)	All of the time (5-7 days)	Rarely or non of the time (less than 1 day)	Rarely or non of the time (less than 1 day)	Not at all	Not at all	Not at all	Not at all	Not at all	Not at all	Not at all	All the time
166	03 May 2020 - 07:13 p.m.	25 years	Teaching hospital	Yes	Yes	No	Yes	No	Yes, but minor worries	No	Yes, verymuch	Yes, very much	No	Occasionally (3 - 4 days)	Occasionally (3-4 days)	Some or a little of the time ( 1-2 days)	Some or a little of the time (1-2 days)	All of the time (5-7 days)	Rarely or non of the time (less than 1 day)	Occasionally (3-4 days)	Occasionally (3-4 days)	Some or a little of the time (1-2 days)	Rarely or non of the time (less than 1 day)	Several days	Several days	Several days	Several days	Not at all	Several days	Several days	Mostly
167	03 May 2020 - 07:13 p.m.	25	General hospital	No	Yes	No	No	Yes, to a considerable extent	Yes, to very much	No	Yes, verymuch	No, not al all	No	Rarely or non of the time (less than 1 day)	Rarely or non of the time (less than 1 day)	Rarely or non of the time ( less than 1 day)	All of the time (5-7 days)	All of the time (5-7 days)	Rarely or non of the time (less than 1 day)	Rarely or non of the time (less than 1 day)	Occasionally (3-4 days)	Rarely or non of the time (less than 1 day)	Some or a little of the time (1-2 day)	Not at all	Not at all	Not at all	Not at all	Not at all	Not at all	Not at all	Sometimes
168	03 May 2020 - 07:19 p.m.	26 yr	Teaching hospital	No	No	No	No	Yes, but minor worries	Yes, but minor worries	Yes, but minor	Yes, verymuch	Yes, to some extent	Yes	Occasionally (3 - 4 days)	Rarely or non of the time (less than 1 day)	Rarely or non of the time ( less than 1 day)	Some or a little of the time (1-2 days)	Occasionally (3-4 days)	Some or a little of the time (1-2 days)	Rarely or non of the time (less than 1 day)	Occasionally (3-4 days)	Rarely or non of the time (less than 1 day)	Occasionally (3-4 days)	Several days	Not at all	Not at all	Several days	Several days	Not at all	Several days	Mostly
169	03 May 2020 - 07:24 p.m.	3yrs	Teaching hospital	No	Yes	Yes	No	Yes, but somewhat moderate	Yes, to very much	Yes, to a considerable extent	Yes, verymuch	Yes, to some extent	No	Rarely or non of the time (less than 1 day)	All of the time (5-7 days)	Occasionally (3-4 days)	Some or a little of the time (1-2 days)	Occasionally (3-4 days)	Some or a little of the time (1-2 days)	All of the time (5-7 days)	Occasionally (3-4 days)	Occasionally (3-4 days)	Some or a little of the time (1-2 day)	Several days	Several days	Over half the days (7 days)	Several days	Several days	Several days	Several days	Sometimes
170	03 May 2020 - 07:26 p.m.	3	Teaching hospital	No	Yes	Yes	Not applicable	Yes, but somewhat moderate	Yes, to very much	Yes, to a considerable extent	Yes, verymuch	Yes, to a considerable extent	No	Some or a little of the time ( 1 -2days)	Some or a little of the time (1- 2 days)	Some or a little of the time ( 1-2 days)	Occasionally (3-4 days)	All of the time (5-7 days)	Occasionally (3-4 days)	Some or a little of the time (1-2 days)	Occasionally (3-4 days)	All of the time (5-7 days)	Occasionally (3-4 days)	Nearly every day	Several days	Nearly every day	Over half the days (7days)	Nearly every day	Several days	Over half the days (7 days)	Sometimes
171	03 May 2020 - 07:26 p.m.	16	District hospital	No	No	Yes	No	Yes, to a considerable extent	Yes, to very much	No	Yes, to some extent	No, not al all	No	Occasionally (3 - 4 days)	Some or a little of the time (1- 2 days)	Rarely or non of the time ( less than 1 day)	Occasionally (3-4 days)	Some or a little of the time (1-2 days)	Occasionally (3-4 days)	Some or a little of the time (1-2 days)	Occasionally (3-4 days)	Rarely or non of the time (less than 1 day)	Some or a little of the time (1-2 day)	Several days	Several days	Several days	Several days	Not at all	Several days	Several days	Sometimes
172	03 May 2020 - 07:27 p.m.	5	Teaching hospital	No	Yes	Yes	Not applicable	Yes, verymuch	Yes, to very much	Yes, but minor	Yes, verymuch	Yes, to a considerable extent	No	Some or a little of the time ( 1 -2days)	Some or a little of the time (1- 2 days)	Some or a little of the time ( 1-2 days)	Some or a little of the time (1-2 days)	All of the time (5-7 days)	Occasionally (3-4 days)	Occasionally (3-4 days)	Occasionally (3-4 days)	Some or a little of the time (1-2 days)	Occasionally (3-4 days)	Several days	Several days	Several days	Several days	Not at all	Several days	Several days	Mostly
173	03 May 2020 - 07:39 p.m.	27 years	General hospital	No	Yes	Yes	Yes	No	Not applicable	Yes, to a considerable extent	Yes, verymuch	Yes, very much	No	Rarely or non of the time (less than 1 day)	Rarely or non of the time (less than 1 day)	Rarely or non of the time ( less than 1 day)	All of the time (5-7 days)	All of the time (5-7 days)	Rarely or non of the time (less than 1 day)	Rarely or non of the time (less than 1 day)	All of the time (5-7 days)	Rarely or non of the time (less than 1 day)	Rarely or non of the time (less than 1 day)	Not at all	Several days	Not at all	Not at all	Not at all	Not at all	Not at all	All the time
174	03 May 2020 - 07:42 p.m.	6	Teaching hospital	No	Yes	No	No	Yes, to a considerable extent	Yes, to very much	No	Yes, verymuch	No, not al all	No	Occasionally (3 - 4 days)	Occasionally (3-4 days)	Rarely or non of the time ( less than 1 day)	Occasionally (3-4 days)	All of the time (5-7 days)	Rarely or non of the time (less than 1 day)	Rarely or non of the time (less than 1 day)	Occasionally (3-4 days)	Occasionally (3-4 days)	Occasionally (3-4 days)	Several days	Several days	Several days	Several days	Not at all	Several days	Not at all	Mostly
175	03 May 2020 - 07:44 p.m.	12	Teaching hospital	No	Yes	Yes	Yes	Yes, but somewhat moderate	Yes, to very much	Yes, to a considerable extent	Yes, verymuch	Yes, to a considerable extent	No	Occasionally (3 - 4 days)	Some or a little of the time (1- 2 days)	Rarely or non of the time ( less than 1 day)	Some or a little of the time (1-2 days)	Occasionally (3-4 days)	Some or a little of the time (1-2 days)	Some or a little of the time (1-2 days)	All of the time (5-7 days)	Some or a little of the time (1-2 days)	Some or a little of the time (1-2 day)	Over half the days (7 days)	Several days	Not at all	Several days	Over half the days (7 days)	Several days	Several days	Sometimes
176	03 May 2020 - 07:55 p.m.	10	Teaching hospital	No	Yes	Yes	No	Yes, but minor worries	Yes, to very much	Yes, to a considerable extent	Yes, verymuch	No, not al all	No	Occasionally (3 - 4 days)	Occasionally (3-4 days)	Rarely or non of the time ( less than 1 day)	Rarely or none of the time (less than 1 day)	All of the time (5-7 days)	Occasionally (3-4 days)	Some or a little of the time (1-2 days)	Occasionally (3-4 days)	All of the time (5-7 days)	Rarely or non of the time (less than 1 day)	Over half the days (7 days)	Not at all	Not at all	Not at all	Not at all	Several days	Several days	Sometimes
177	03 May 2020 - 08:05 p.m.	5 years	General hospital	No	No	Yes	No	Yes, verymuch	Yes, to very much	Yes, to a considerable extent	Yes, verymuch	Yes, to some extent	No	Some or a little of the time ( 1 -2days)	Rarely or non of the time (less than 1 day)	Rarely or non of the time ( less than 1 day)	Some or a little of the time (1-2 days)	All of the time (5-7 days)	Occasionally (3-4 days)	Rarely or non of the time (less than 1 day)	Some or a little of the time (1-2 days)	Some or a little of the time (1-2 days)	Rarely or non of the time (less than 1 day)	Several days	Several days	Several days	Not at all	Not at all	Several days	Several days	Sometimes
178	03 May 2020 - 08:08 p.m.	30	Teaching hospital	No	Yes	Yes	No	Yes, but minor worries	Yes, but somewhat moderate	No	Yes, verymuch	Yes, to some extent	Yes	Some or a little of the time ( 1 -2days)	Rarely or non of the time (less than 1 day)	Rarely or non of the time ( less than 1 day)	Occasionally (3-4 days)	All of the time (5-7 days)	Some or a little of the time (1-2 days)	Rarely or non of the time (less than 1 day)	All of the time (5-7 days)	Rarely or non of the time (less than 1 day)	Rarely or non of the time (less than 1 day)	Several days	Several days	Several days	Several days	Not at all	Several days	Several days	Mostly
179	03 May 2020 - 08:17 p.m.	31	Teaching hospital	No	Yes	No	Yes	Yes, but minor worries	Yes, but somewhat moderate	Yes, but minor	Yes, to some extent	Yes, to some extent	No	Occasionally (3 - 4 days)	Occasionally (3-4 days)	Some or a little of the time ( 1-2 days)	Occasionally (3-4 days)	Some or a little of the time (1-2 days)	Occasionally (3-4 days)	Occasionally (3-4 days)	Some or a little of the time (1-2 days)	Some or a little of the time (1-2 days)	Some or a little of the time (1-2 day)	Several days	Several days	Several days	Several days	Several days	Several days	Over half the days (7 days)	Mostly
180	03 May 2020 - 08:25 p.m.	2 years	Teaching hospital	No	No	Yes	No	Yes, verymuch	Yes, but minor worries	Yes, but minor	Yes, verymuch	Yes, to a considerable extent	No	Occasionally (3 - 4 days)	Occasionally (3-4 days)	All of the time (5-7 days)	Occasionally (3-4 days)	Occasionally (3-4 days)	All of the time (5-7 days)	All of the time (5-7 days)	Rarely or none of the time (less than 1 day)	All of the time (5-7 days)	Occasionally (3-4 days)	Several days	Several days	Several days	Over half the days (7days)	Over half the days (7 days)	Several days	Several days	Mostly
181	03 May 2020 - 08:28 p.m.	26	Base hospital	No	Yes	Yes	Yes	No	Not applicable	No Answer	No, I am helpless	Yes, very much	Yes	No Answer	No Answer	No Answer	No Answer	No Answer	No Answer	No Answer	No Answer	No Answer	No Answer	No Answer	No Answer	No Answer	No Answer	No Answer	No Answer	No Answer	No Answer
182	03 May 2020 - 08:29 p.m.	9	Teaching hospital	No	Yes	Yes	Not applicable	Yes, but minor worries	Yes, to very much	Yes, but minor	Yes, to some extent	No, not al all	Yes	Occasionally (3 - 4 days)	Some or a little of the time (1- 2 days)	Some or a little of the time ( 1-2 days)	Some or a little of the time (1-2 days)	Some or a little of the time (1-2 days)	Rarely or non of the time (less than 1 day)	Occasionally (3-4 days)	Rarely or none of the time (less than 1 day)	Some or a little of the time (1-2 days)	Some or a little of the time (1-2 day)	Over half the days (7 days)	Several days	Several days	Several days	Several days	Not at all	Several days	Sometimes
183	03 May 2020 - 08:29 p.m.	10years	Teaching hospital	No	No	Yes	No	No	Yes, to very much	Yes, to a considerable extent	Yes, to a considerable extent	Yes, to some extent	No	Some or a little of the time ( 1 -2days)	Occasionally (3-4 days)	Some or a little of the time ( 1-2 days)	Rarely or none of the time (less than 1 day)	Occasionally (3-4 days)	Rarely or non of the time (less than 1 day)	Some or a little of the time (1-2 days)	Occasionally (3-4 days)	Occasionally (3-4 days)	Occasionally (3-4 days)	Not at all	Several days	Several days	Over half the days (7days)	Over half the days (7 days)	Over half the days (7 days)	Over half the days (7 days)	Mostly
184	03 May 2020 - 08:31 p.m.	05	Teaching hospital	No	Yes	Yes	No	Yes, to a considerable extent	Yes, to a considerable extent	Yes, very highly	Yes, to a considerable extent	Yes, to a considerable extent	No	Some or a little of the time ( 1 -2days)	Some or a little of the time (1- 2 days)	Occasionally (3-4 days)	Occasionally (3-4 days)	Occasionally (3-4 days)	Occasionally (3-4 days)	Occasionally (3-4 days)	Occasionally (3-4 days)	All of the time (5-7 days)	Occasionally (3-4 days)	Several days	Not at all	Several days	Several days	Not at all	Not at all	Several days	Mostly
185	03 May 2020 - 08:38 p.m.	25 yrs with 3 yrs training period	Teaching hospital	No	Yes	No	No	Yes, but minor worries	Yes, to very much	Yes, but minor	Yes, verymuch	Yes, to some extent	No	Some or a little of the time ( 1 -2days)	Some or a little of the time (1- 2 days)	Rarely or non of the time ( less than 1 day)	All of the time (5-7 days)	All of the time (5-7 days)	Some or a little of the time (1-2 days)	Rarely or non of the time (less than 1 day)	Some or a little of the time (1-2 days)	Occasionally (3-4 days)	All of the time (5-7 days)	Several days	Several days	Several days	Not at all	Not at all	Not at all	Not at all	All the time
186	03 May 2020 - 08:49 p.m.	35	Teaching hospital	No	Yes	Yes	No	Yes, but somewhat moderate	Yes, but somewhat moderate	No	Yes, verymuch	Yes, to a considerable extent	Yes	Occasionally (3 - 4 days)	Some or a little of the time (1- 2 days)	Rarely or non of the time ( less than 1 day)	Some or a little of the time (1-2 days)	Some or a little of the time (1-2 days)	Some or a little of the time (1-2 days)	No Answer	No Answer	No Answer	No Answer	No Answer	No Answer	No Answer	No Answer	No Answer	No Answer	No Answer	No Answer
187	03 May 2020 - 08:49 p.m.	3	District hospital	No	Yes	Yes	No	Yes, verymuch	Yes, to very much	Yes, but minor	Yes, verymuch	Yes, to a considerable extent	No	No Answer	No Answer	No Answer	No Answer	No Answer	No Answer	No Answer	No Answer	No Answer	No Answer	No Answer	No Answer	No Answer	No Answer	No Answer	No Answer	No Answer	No Answer
188	03 May 2020 - 08:57 p.m.	1year	Other	No	No	Yes	Not applicable	No	Yes, to very much	No	Yes, to some extent	Yes, to some extent	No	Some or a little of the time ( 1 -2days)	Some or a little of the time (1- 2 days)	Occasionally (3-4 days)	Some or a little of the time (1-2 days)	Occasionally (3-4 days)	Some or a little of the time (1-2 days)	Some or a little of the time (1-2 days)	Some or a little of the time (1-2 days)	Some or a little of the time (1-2 days)	Some or a little of the time (1-2 day)	Several days	Several days	Several days	Several days	Several days	Several days	Not at all	Sometimes
189	03 May 2020 - 08:59 p.m.	3	Teaching hospital	No	Yes	Yes	Yes	Yes, but somewhat moderate	Yes, to very much	Yes, to a considerable extent	Yes, verymuch	Yes, to a considerable extent	No	Some or a little of the time ( 1 -2days)	Rarely or non of the time (less than 1 day)	Rarely or non of the time ( less than 1 day)	Rarely or none of the time (less than 1 day)	Some or a little of the time (1-2 days)	Some or a little of the time (1-2 days)	Rarely or non of the time (less than 1 day)	Some or a little of the time (1-2 days)	Rarely or non of the time (less than 1 day)	Rarely or non of the time (less than 1 day)	Not at all	Not at all	Not at all	Not at all	Not at all	Several days	Not at all	Mostly
190	03 May 2020 - 09:05 p.m.	28	Teaching hospital	No	No	No Answer	No Answer	No Answer	No Answer	No Answer	No Answer	No Answer	No Answer	No Answer	No Answer	No Answer	No Answer	No Answer	No Answer	No Answer	No Answer	No Answer	No Answer	No Answer	No Answer	No Answer	No Answer	No Answer	No Answer	No Answer	No Answer
191	03 May 2020 - 09:08 p.m.	13 years	No Answer	No	Yes	Yes	No	Yes, but somewhat moderate	Yes, to very much	Yes, but minor	Yes, verymuch	No, not al all	No	Rarely or non of the time (less than 1 day)	Rarely or non of the time (less than 1 day)	Rarely or non of the time ( less than 1 day)	Occasionally (3-4 days)	Some or a little of the time (1-2 days)	Occasionally (3-4 days)	Occasionally (3-4 days)	Occasionally (3-4 days)	Some or a little of the time (1-2 days)	Some or a little of the time (1-2 day)	Not at all	Not at all	Not at all	Several days	Not at all	Not at all	Not at all	Mostly
192	03 May 2020 - 09:08 p.m.	33	Teaching hospital	No	No	No	Yes	No	Yes, but somewhat moderate	Yes, but minor	Yes, verymuch	Yes, to some extent	No	Rarely or non of the time (less than 1 day)	Rarely or non of the time (less than 1 day)	Rarely or non of the time ( less than 1 day)	Rarely or none of the time (less than 1 day)	Some or a little of the time (1-2 days)	All of the time (5-7 days)	Rarely or non of the time (less than 1 day)	All of the time (5-7 days)	Rarely or non of the time (less than 1 day)	No Answer	Not at all	Not at all	Several days	No Answer	Not at all	Not at all	Not at all	Mostly
193	03 May 2020 - 09:15 p.m.	5	Teaching hospital	No	Yes	No	No	No	Yes, to very much	Yes, but minor	Yes, to a considerable extent	Yes, to some extent	No	Some or a little of the time ( 1 -2days)	Rarely or non of the time (less than 1 day)	Rarely or non of the time ( less than 1 day)	Some or a little of the time (1-2 days)	Occasionally (3-4 days)	Rarely or non of the time (less than 1 day)	Rarely or non of the time (less than 1 day)	All of the time (5-7 days)	Rarely or non of the time (less than 1 day)	Rarely or non of the time (less than 1 day)	Not at all	Not at all	Several days	Not at all	Not at all	Not at all	Not at all	All the time
194	03 May 2020 - 09:22 p.m.	38yrs	Other	No	Yes	Yes	No	Yes, to a considerable extent	Yes, to very much	Yes, to a considerable extent	Yes, verymuch	No, not al all	No	No Answer	Rarely or non of the time (less than 1 day)	Rarely or non of the time ( less than 1 day)	Rarely or none of the time (less than 1 day)	All of the time (5-7 days)	Occasionally (3-4 days)	Rarely or non of the time (less than 1 day)	All of the time (5-7 days)	Some or a little of the time (1-2 days)	Some or a little of the time (1-2 day)	Not at all	Not at all	Not at all	No Answer	Not at all	Not at all	Not at all	No Answer
195	03 May 2020 - 09:24 p.m.	9	Teaching hospital	No	Yes	Yes	No	Yes, verymuch	Yes, to very much	Yes, very highly	Yes, verymuch	No, not al all	No	Occasionally (3 - 4 days)	Occasionally (3-4 days)	Occasionally (3-4 days)	Occasionally (3-4 days)	Some or a little of the time (1-2 days)	All of the time (5-7 days)	All of the time (5-7 days)	Some or a little of the time (1-2 days)	Occasionally (3-4 days)	Occasionally (3-4 days)	Several days	Several days	Several days	Several days	Several days	Over half the days (7 days)	Over half the days (7 days)	Sometimes
196	03 May 2020 - 09:27 p.m.	2 years and 4 months	District hospital	No	Yes	No	No	Yes, but minor worries	Yes, but minor worries	No	Yes, verymuch	Yes, to a considerable extent	No	Rarely or non of the time (less than 1 day)	Rarely or non of the time (less than 1 day)	Rarely or non of the time ( less than 1 day)	Rarely or none of the time (less than 1 day)	All of the time (5-7 days)	Rarely or non of the time (less than 1 day)	Rarely or non of the time (less than 1 day)	All of the time (5-7 days)	Rarely or non of the time (less than 1 day)	Rarely or non of the time (less than 1 day)	Not at all	Not at all	Not at all	Not at all	Not at all	Not at all	Not at all	Mostly
197	03 May 2020 - 09:28 p.m.	11 years	Teaching hospital	No	No	Yes	No	No	Not applicable	No	Yes, to some extent	No, not al all	No	Rarely or non of the time (less than 1 day)	Rarely or non of the time (less than 1 day)	Rarely or non of the time ( less than 1 day)	Some or a little of the time (1-2 days)	All of the time (5-7 days)	Some or a little of the time (1-2 days)	Rarely or non of the time (less than 1 day)	Occasionally (3-4 days)	Rarely or non of the time (less than 1 day)	All of the time (5-7 days)	Not at all	Several days	Several days	Several days	Over half the days (7 days)	Several days	Not at all	Sometimes
198	03 May 2020 - 09:34 p.m.	1&1/2years	Teaching hospital	No	Yes	No	No	Yes, but minor worries	Yes, but somewhat moderate	No	Yes, verymuch	Yes, to a considerable extent	No	Rarely or non of the time (less than 1 day)	Rarely or non of the time (less than 1 day)	Rarely or non of the time ( less than 1 day)	Rarely or none of the time (less than 1 day)	Some or a little of the time (1-2 days)	Rarely or non of the time (less than 1 day)	Rarely or non of the time (less than 1 day)	All of the time (5-7 days)	Rarely or non of the time (less than 1 day)	Rarely or non of the time (less than 1 day)	Not at all	Not at all	Several days	Several days	Not at all	Several days	Several days	Mostly
199	03 May 2020 - 09:41 p.m.	26	District hospital	No	Yes	Yes	Yes	Yes, but somewhat moderate	Yes, but minor worries	No	Yes, verymuch	Yes, very much	Yes	Rarely or non of the time (less than 1 day)	Rarely or non of the time (less than 1 day)	Rarely or non of the time ( less than 1 day)	Rarely or none of the time (less than 1 day)	Rarely or none of the time (less than 1 day)	Rarely or non of the time (less than 1 day)	Rarely or non of the time (less than 1 day)	All of the time (5-7 days)	Rarely or non of the time (less than 1 day)	Rarely or non of the time (less than 1 day)	Not at all	Not at all	Not at all	Not at all	Not at all	Not at all	Not at all	Not at all
200	03 May 2020 - 09:45 p.m.	26yrs	Teaching hospital	No	No	No	Yes	No	Not applicable	No	Yes, verymuch	Yes, very much	No	Rarely or non of the time (less than 1 day)	Rarely or non of the time (less than 1 day)	Rarely or non of the time ( less than 1 day)	Rarely or none of the time (less than 1 day)	All of the time (5-7 days)	Rarely or non of the time (less than 1 day)	Rarely or non of the time (less than 1 day)	Occasionally (3-4 days)	Occasionally (3-4 days)	Rarely or non of the time (less than 1 day)	Not at all	Not at all	Not at all	Not at all	Not at all	Not at all	Not at all	All the time
201	03 May 2020 - 10:15 p.m.	5yrs	Teaching hospital	No	Yes	Yes	No	Yes, but minor worries	Yes, to a considerable extent	Yes, but minor	Yes, verymuch	Yes, to some extent	No	Rarely or non of the time (less than 1 day)	Rarely or non of the time (less than 1 day)	Rarely or non of the time ( less than 1 day)	Occasionally (3-4 days)	Occasionally (3-4 days)	Rarely or non of the time (less than 1 day)	Rarely or non of the time (less than 1 day)	Occasionally (3-4 days)	Rarely or non of the time (less than 1 day)	Rarely or non of the time (less than 1 day)	Not at all	Not at all	Not at all	Not at all	Not at all	Not at all	Several days	Sometimes
202	03 May 2020 - 10:16 p.m.	17years	Teaching hospital	No	Yes	Yes	No	Yes, verymuch	Yes, to very much	Yes, very highly	Yes, verymuch	Yes, to some extent	No	Rarely or non of the time (less than 1 day)	Rarely or non of the time (less than 1 day)	Some or a little of the time ( 1-2 days)	Some or a little of the time (1-2 days)	Some or a little of the time (1-2 days)	Occasionally (3-4 days)	Some or a little of the time (1-2 days)	Some or a little of the time (1-2 days)	Rarely or non of the time (less than 1 day)	Some or a little of the time (1-2 day)	Several days	Several days	Several days	Several days	Over half the days (7 days)	Several days	Several days	Mostly
203	03 May 2020 - 10:20 p.m.	2	Teaching hospital	No	Yes	Yes	Yes	Yes, but minor worries	Yes, to very much	Yes, but minor	Yes, verymuch	Yes, to some extent	No	Some or a little of the time ( 1 -2days)	Some or a little of the time (1- 2 days)	Some or a little of the time ( 1-2 days)	Some or a little of the time (1-2 days)	All of the time (5-7 days)	Some or a little of the time (1-2 days)	Some or a little of the time (1-2 days)	All of the time (5-7 days)	Some or a little of the time (1-2 days)	All of the time (5-7 days)	Several days	Several days	Several days	Nearly every day	Several days	Several days	Several days	Sometimes
204	03 May 2020 - 10:24 p.m.	16	Teaching hospital	No	Yes	Yes	No	Yes, but somewhat moderate	Yes, to very much	Yes, but minor	Yes, verymuch	Yes, to some extent	Yes	Occasionally (3 - 4 days)	Rarely or non of the time (less than 1 day)	Rarely or non of the time ( less than 1 day)	Some or a little of the time (1-2 days)	All of the time (5-7 days)	Some or a little of the time (1-2 days)	Some or a little of the time (1-2 days)	All of the time (5-7 days)	Occasionally (3-4 days)	Some or a little of the time (1-2 day)	Several days	Several days	Several days	Several days	Several days	Several days	Over half the days (7 days)	Mostly
205	03 May 2020 - 10:27 p.m.	14 years	Teaching hospital	No	Yes	No	No	No	Yes, to very much	No	Yes, verymuch	No, not al all	Yes	No Answer	Rarely or non of the time (less than 1 day)	Rarely or non of the time ( less than 1 day)	Rarely or none of the time (less than 1 day)	Rarely or none of the time (less than 1 day)	Rarely or non of the time (less than 1 day)	Occasionally (3-4 days)	Occasionally (3-4 days)	Some or a little of the time (1-2 days)	Some or a little of the time (1-2 day)	Several days	Not at all	Not at all	Not at all	Not at all	Not at all	Not at all	Sometimes
206	03 May 2020 - 10:33 p.m.	10	Base hospital	No	Yes	No	No	Yes, but somewhat moderate	Yes, to very much	Yes, but minor	Yes, verymuch	Yes, to a considerable extent	No	Occasionally (3 - 4 days)	Occasionally (3-4 days)	All of the time (5-7 days)	Occasionally (3-4 days)	Occasionally (3-4 days)	Occasionally (3-4 days)	Rarely or non of the time (less than 1 day)	Some or a little of the time (1-2 days)	All of the time (5-7 days)	All of the time (5-7 days)	Nearly every day	Several days	Several days	Several days	Several days	Not at all	Several days	Not at all
207	03 May 2020 - 10:38 p.m.	23 y	Teaching hospital	Yes	Yes	Yes	No	No	Yes, but somewhat moderate	No	Yes, verymuch	No, not al all	No	Some or a little of the time ( 1 -2days)	Some or a little of the time (1- 2 days)	Rarely or non of the time ( less than 1 day)	All of the time (5-7 days)	Occasionally (3-4 days)	Rarely or non of the time (less than 1 day)	Rarely or non of the time (less than 1 day)	All of the time (5-7 days)	Rarely or non of the time (less than 1 day)	Some or a little of the time (1-2 day)	Not at all	Nearly every day	Not at all	Nearly every day	Not at all	Not at all	Not at all	All the time
208	03 May 2020 - 10:46 p.m.	9 months	Teaching hospital	Yes	Yes	Yes	No	Yes, but somewhat moderate	Yes, but somewhat moderate	Yes, but minor	Yes, verymuch	Yes, to a considerable extent	No	Occasionally (3 - 4 days)	Rarely or non of the time (less than 1 day)	Rarely or non of the time ( less than 1 day)	Occasionally (3-4 days)	Occasionally (3-4 days)	No Answer	No Answer	No Answer	No Answer	No Answer	No Answer	No Answer	No Answer	No Answer	No Answer	No Answer	No Answer	No Answer
209	03 May 2020 - 10:48 p.m.	10	Teaching hospital	No	No	No Answer	No	Yes, but minor worries	Yes, to very much	Yes, but minor	Yes, verymuch	Yes, to some extent	No	Some or a little of the time ( 1 -2days)	Rarely or non of the time (less than 1 day)	Some or a little of the time ( 1-2 days)	All of the time (5-7 days)	All of the time (5-7 days)	Occasionally (3-4 days)	Rarely or non of the time (less than 1 day)	Occasionally (3-4 days)	Occasionally (3-4 days)	Some or a little of the time (1-2 day)	Several days	Several days	Not at all	Several days	Not at all	Not at all	Several days	No Answer
210	03 May 2020 - 11:27 p.m.	2 years	Teaching hospital	No	Yes	Yes	No	Yes, verymuch	Yes, to very much	Yes, to a considerable extent	Yes, to a considerable extent	No, not al all	No	Occasionally (3 - 4 days)	Occasionally (3-4 days)	Occasionally (3-4 days)	Occasionally (3-4 days)	Occasionally (3-4 days)	Occasionally (3-4 days)	Occasionally (3-4 days)	Some or a little of the time (1-2 days)	Occasionally (3-4 days)	Some or a little of the time (1-2 day)	Several days	Several days	Several days	Several days	Several days	Several days	Nearly every day	Not at all
211	03 May 2020 - 11:45 p.m.	Medical prof unit	Teaching hospital	Yes	Yes	Yes	Yes	Yes, to a considerable extent	Yes, to very much	Yes, very highly	Yes, verymuch	Yes, to some extent	Yes	Occasionally (3 - 4 days)	Occasionally (3-4 days)	Occasionally (3-4 days)	All of the time (5-7 days)	Occasionally (3-4 days)	Occasionally (3-4 days)	All of the time (5-7 days)	Some or a little of the time (1-2 days)	Some or a little of the time (1-2 days)	Occasionally (3-4 days)	Nearly every day	Nearly every day	Nearly every day	Nearly every day	Nearly every day	Over half the days (7 days)	Over half the days (7 days)	Mostly
212	03 May 2020 - 11:56 p.m.	33	Teaching hospital	No	No	Yes	Yes	Yes, but minor worries	Yes, to very much	Yes, very highly	Yes, to a considerable extent	Yes, very much	No	Some or a little of the time ( 1 -2days)	Rarely or non of the time (less than 1 day)	Rarely or non of the time ( less than 1 day)	Rarely or none of the time (less than 1 day)	All of the time (5-7 days)	Occasionally (3-4 days)	Some or a little of the time (1-2 days)	Occasionally (3-4 days)	Occasionally (3-4 days)	Rarely or non of the time (less than 1 day)	Several days	Not at all	Not at all	Over half the days (7days)	Several days	Not at all	Not at all	Sometimes
213	04 May 2020 - 12:06 a.m.	3years	Teaching hospital	No	Yes	Yes	Yes	Yes, but somewhat moderate	Yes, to very much	No	Yes, verymuch	Yes, to some extent	No	Some or a little of the time ( 1 -2days)	Rarely or non of the time (less than 1 day)	Rarely or non of the time ( less than 1 day)	Some or a little of the time (1-2 days)	Occasionally (3-4 days)	Some or a little of the time (1-2 days)	Rarely or non of the time (less than 1 day)	Occasionally (3-4 days)	Occasionally (3-4 days)	Occasionally (3-4 days)	Several days	Several days	Not at all	Several days	Several days	Several days	Several days	Sometimes
214	04 May 2020 - 12:08 a.m.	14yrs	Teaching hospital	No	Yes	Yes	Yes	Yes, but minor worries	Yes, to very much	No	Yes, verymuch	No, not al all	No	Some or a little of the time ( 1 -2days)	Occasionally (3-4 days)	Some or a little of the time ( 1-2 days)	Some or a little of the time (1-2 days)	Some or a little of the time (1-2 days)	Some or a little of the time (1-2 days)	Rarely or non of the time (less than 1 day)	Occasionally (3-4 days)	Rarely or non of the time (less than 1 day)	Rarely or non of the time (less than 1 day)	Not at all	Not at all	Not at all	Nearly every day	Not at all	Not at all	Not at all	Mostly
215	04 May 2020 - 12:14 a.m.	18	Teaching hospital	No	No	Yes	No	Yes, to a considerable extent	Yes, to very much	No	Yes, verymuch	No, not al all	No	Occasionally (3 - 4 days)	All of the time (5-7 days)	All of the time (5-7 days)	All of the time (5-7 days)	All of the time (5-7 days)	All of the time (5-7 days)	All of the time (5-7 days)	All of the time (5-7 days)	All of the time (5-7 days)	No Answer	Not at all	Not at all	Not at all	Several days	Not at all	Not at all	Not at all	All the time
216	04 May 2020 - 12:20 a.m.	12	Teaching hospital	No	Yes	No	No	No	Yes, to very much	Yes, very highly	Yes, to a considerable extent	Yes, to some extent	No	Some or a little of the time ( 1 -2days)	Some or a little of the time (1- 2 days)	Occasionally (3-4 days)	Occasionally (3-4 days)	Some or a little of the time (1-2 days)	Rarely or non of the time (less than 1 day)	Occasionally (3-4 days)	Some or a little of the time (1-2 days)	All of the time (5-7 days)	Some or a little of the time (1-2 day)	Several days	Several days	Several days	Several days	Not at all	Several days	Several days	Mostly
217	04 May 2020 - 12:20 a.m.	19years	Teaching hospital	No	No	Yes	Yes	No	Not applicable	No Answer	Yes, to a considerable extent	Yes, to a considerable extent	Yes	Occasionally (3 - 4 days)	Rarely or non of the time (less than 1 day)	Some or a little of the time ( 1-2 days)	Some or a little of the time (1-2 days)	Rarely or none of the time (less than 1 day)	Rarely or non of the time (less than 1 day)	Some or a little of the time (1-2 days)	Occasionally (3-4 days)	Rarely or non of the time (less than 1 day)	Rarely or non of the time (less than 1 day)	Several days	Several days	Not at all	Several days	Not at all	Not at all	Not at all	Sometimes
218	04 May 2020 - 12:39 a.m.	20	Base hospital	Yes	Yes	Yes	Yes	Yes, but minor worries	Yes, but somewhat moderate	Yes, but minor	Yes, verymuch	Yes, very much	No	Occasionally (3 - 4 days)	Rarely or non of the time (less than 1 day)	Rarely or non of the time ( less than 1 day)	Occasionally (3-4 days)	All of the time (5-7 days)	Rarely or non of the time (less than 1 day)	Some or a little of the time (1-2 days)	Occasionally (3-4 days)	Some or a little of the time (1-2 days)	Occasionally (3-4 days)	Not at all	Not at all	Several days	Not at all	Not at all	Not at all	Not at all	All the time
219	04 May 2020 - 12:41 a.m.	11 years	Other	No	Yes	Yes	No	Yes, but minor worries	Yes, to very much	Yes, to a considerable extent	Yes, verymuch	Yes, to some extent	No	Some or a little of the time ( 1 -2days)	Occasionally (3-4 days)	Occasionally (3-4 days)	All of the time (5-7 days)	Occasionally (3-4 days)	Rarely or non of the time (less than 1 day)	Occasionally (3-4 days)	Some or a little of the time (1-2 days)	Some or a little of the time (1-2 days)	Occasionally (3-4 days)	Several days	Several days	Several days	Nearly every day	Several days	Several days	Several days	All the time
220	04 May 2020 - 12:48 a.m.	13	Base hospital	Yes	No	No	Yes	No	Yes, to very much	Yes, but minor	Yes, verymuch	Yes, very much	No	No Answer	Some or a little of the time (1- 2 days)	Rarely or non of the time ( less than 1 day)	All of the time (5-7 days)	All of the time (5-7 days)	Rarely or non of the time (less than 1 day)	Rarely or non of the time (less than 1 day)	Occasionally (3-4 days)	Some or a little of the time (1-2 days)	Rarely or non of the time (less than 1 day)	Not at all	Not at all	Several days	Not at all	Not at all	Not at all	Not at all	Mostly
221	04 May 2020 - 01:26 a.m.	3	Other	No	No	Yes	No	Yes, to a considerable extent	Yes, but somewhat moderate	Yes, but minor	Yes, to a considerable extent	Yes, to a considerable extent	No	Some or a little of the time ( 1 -2days)	Some or a little of the time (1- 2 days)	Some or a little of the time ( 1-2 days)	Occasionally (3-4 days)	Some or a little of the time (1-2 days)	Occasionally (3-4 days)	Occasionally (3-4 days)	Occasionally (3-4 days)	Occasionally (3-4 days)	Some or a little of the time (1-2 day)	Several days	Several days	Not at all	Several days	Several days	Several days	Several days	Sometimes
222	04 May 2020 - 01:34 a.m.	6 yrs	Teaching hospital	No	Yes	No	No	Yes, to a considerable extent	Yes, to very much	Yes, to a considerable extent	Yes, verymuch	Yes, to some extent	No	Occasionally (3 - 4 days)	Rarely or non of the time (less than 1 day)	Some or a little of the time ( 1-2 days)	All of the time (5-7 days)	Rarely or none of the time (less than 1 day)	Occasionally (3-4 days)	Some or a little of the time (1-2 days)	Occasionally (3-4 days)	Rarely or non of the time (less than 1 day)	Occasionally (3-4 days)	Several days	Several days	Several days	Several days	Not at all	Not at all	Several days	Mostly
223	04 May 2020 - 01:49 a.m.	21	Other	No	No	No	No	Yes, to a considerable extent	Yes, to very much	Yes, to a considerable extent	Yes, verymuch	Yes, to some extent	No	Occasionally (3 - 4 days)	Some or a little of the time (1- 2 days)	Occasionally (3-4 days)	Some or a little of the time (1-2 days)	Some or a little of the time (1-2 days)	Rarely or non of the time (less than 1 day)	Occasionally (3-4 days)	Some or a little of the time (1-2 days)	Occasionally (3-4 days)	Occasionally (3-4 days)	Not at all	Not at all	Not at all	Not at all	Not at all	Not at all	Not at all	Mostly
224	04 May 2020 - 01:58 a.m.	15	Teaching hospital	No	Yes	Yes	No	Yes, to a considerable extent	Yes, to a considerable extent	No	Yes, verymuch	Yes, to a considerable extent	No	Rarely or non of the time (less than 1 day)	Rarely or non of the time (less than 1 day)	Rarely or non of the time ( less than 1 day)	Some or a little of the time (1-2 days)	Occasionally (3-4 days)	Rarely or non of the time (less than 1 day)	Rarely or non of the time (less than 1 day)	Occasionally (3-4 days)	Rarely or non of the time (less than 1 day)	Rarely or non of the time (less than 1 day)	Not at all	Not at all	Not at all	Not at all	Not at all	Not at all	Several days	Mostly
225	04 May 2020 - 02:01 a.m.	11	Teaching hospital	No	No	No	No	Yes, to a considerable extent	Yes, to a considerable extent	Yes, but minor	Yes, verymuch	Yes, to a considerable extent	No	Rarely or non of the time (less than 1 day)	Rarely or non of the time (less than 1 day)	Rarely or non of the time ( less than 1 day)	Rarely or none of the time (less than 1 day)	All of the time (5-7 days)	Some or a little of the time (1-2 days)	Rarely or non of the time (less than 1 day)	All of the time (5-7 days)	Rarely or non of the time (less than 1 day)	Rarely or non of the time (less than 1 day)	Not at all	Not at all	Not at all	Not at all	Not at all	Not at all	Not at all	All the time
226	04 May 2020 - 02:14 a.m.	14y	General hospital	Yes	Yes	Yes	Yes	Yes, but somewhat moderate	Yes, to very much	No Answer	No Answer	No Answer	No Answer	No Answer	No Answer	No Answer	No Answer	No Answer	No Answer	No Answer	No Answer	No Answer	No Answer	No Answer	No Answer	No Answer	No Answer	No Answer	No Answer	No Answer	No Answer
227	04 May 2020 - 02:42 a.m.	10	Base hospital	No	Yes	Yes	No	Yes, but somewhat moderate	Yes, to very much	Yes, to a considerable extent	Yes, to a considerable extent	Yes, to a considerable extent	No	Occasionally (3 - 4 days)	Occasionally (3-4 days)	Occasionally (3-4 days)	Occasionally (3-4 days)	Occasionally (3-4 days)	All of the time (5-7 days)	Occasionally (3-4 days)	Some or a little of the time (1-2 days)	Some or a little of the time (1-2 days)	Occasionally (3-4 days)	Several days	Several days	Several days	Several days	Several days	Several days	Several days	Sometimes
228	04 May 2020 - 06:33 a.m.	15years	Teaching hospital	No	No	No	No	Yes, verymuch	Yes, but somewhat moderate	No	Yes, verymuch	Yes, to some extent	No	Some or a little of the time ( 1 -2days)	Some or a little of the time (1- 2 days)	Some or a little of the time ( 1-2 days)	Some or a little of the time (1-2 days)	Occasionally (3-4 days)	Some or a little of the time (1-2 days)	Occasionally (3-4 days)	Occasionally (3-4 days)	Occasionally (3-4 days)	Rarely or non of the time (less than 1 day)	Several days	Not at all	Not at all	Several days	Not at all	Several days	Not at all	Mostly
229	04 May 2020 - 06:49 a.m.	3	Teaching hospital	No	Yes	Yes	No	Yes, to a considerable extent	Yes, to very much	Yes, to a considerable extent	Yes, to a considerable extent	Yes, to a considerable extent	No	Occasionally (3 - 4 days)	Rarely or non of the time (less than 1 day)	Occasionally (3-4 days)	Occasionally (3-4 days)	Occasionally (3-4 days)	Occasionally (3-4 days)	Some or a little of the time (1-2 days)	Some or a little of the time (1-2 days)	All of the time (5-7 days)	Rarely or non of the time (less than 1 day)	Several days	Over half the days (7 days)	Over half the days (7 days)	Several days	Not at all	Several days	Several days	Mostly
230	04 May 2020 - 07:54 a.m.	1year	Teaching hospital	No	Yes	Yes	No	Yes, but somewhat moderate	Yes, to very much	No	Yes, verymuch	Yes, to a considerable extent	Yes	Some or a little of the time ( 1 -2days)	Occasionally (3-4 days)	Occasionally (3-4 days)	Occasionally (3-4 days)	Occasionally (3-4 days)	All of the time (5-7 days)	Occasionally (3-4 days)	Rarely or none of the time (less than 1 day)	Occasionally (3-4 days)	Occasionally (3-4 days)	Several days	Several days	Several days	Several days	Several days	Several days	Not at all	Mostly
231	04 May 2020 - 07:55 a.m.	18	Teaching hospital	No	Yes	No	No	Yes, but somewhat moderate	Yes, but somewhat moderate	Yes, to a considerable extent	Yes, to a considerable extent	No, not al all	No	Rarely or non of the time (less than 1 day)	Rarely or non of the time (less than 1 day)	Some or a little of the time ( 1-2 days)	Some or a little of the time (1-2 days)	Occasionally (3-4 days)	Some or a little of the time (1-2 days)	Rarely or non of the time (less than 1 day)	Some or a little of the time (1-2 days)	Occasionally (3-4 days)	Occasionally (3-4 days)	Not at all	Not at all	Not at all	No Answer	Not at all	Not at all	Several days	Mostly
232	04 May 2020 - 08:00 a.m.	3	Teaching hospital	No	No	No	No	Yes, verymuch	Yes, to very much	Yes, very highly	Yes, verymuch	Yes, to a considerable extent	No	Occasionally (3 - 4 days)	Some or a little of the time (1- 2 days)	Rarely or non of the time ( less than 1 day)	Some or a little of the time (1-2 days)	All of the time (5-7 days)	Some or a little of the time (1-2 days)	Rarely or non of the time (less than 1 day)	All of the time (5-7 days)	Occasionally (3-4 days)	Some or a little of the time (1-2 day)	Several days	Several days	Several days	Several days	Not at all	Not at all	Several days	All the time
233	04 May 2020 - 08:41 a.m.	28	Teaching hospital	No	Yes	Yes	Yes	Yes, to a considerable extent	Yes, to a considerable extent	No	Yes, verymuch	Yes, to some extent	Yes	All of the time (5-7 days)	All of the time (5-7 days)	Occasionally (3-4 days)	Occasionally (3-4 days)	Occasionally (3-4 days)	Occasionally (3-4 days)	Some or a little of the time (1-2 days)	Occasionally (3-4 days)	Occasionally (3-4 days)	Occasionally (3-4 days)	Not at all	Not at all	Several days	Not at all	Not at all	Not at all	Not at all	Mostly
234	04 May 2020 - 08:42 a.m.	2ෙඅර්ස්	Teaching hospital	No	Yes	Yes	No	Yes, to a considerable extent	Yes, but minor worries	Yes, very highly	Yes, verymuch	Yes, to some extent	No	All of the time (5-7 days)	All of the time (5-7 days)	Occasionally (3-4 days)	Occasionally (3-4 days)	Occasionally (3-4 days)	Occasionally (3-4 days)	Occasionally (3-4 days)	Occasionally (3-4 days)	All of the time (5-7 days)	Occasionally (3-4 days)	Several days	Several days	Several days	Several days	Several days	Several days	Several days	Sometimes
235	04 May 2020 - 08:54 a.m.	28YRS	Teaching hospital	No	No	No	Yes	Yes, verymuch	Yes, to very much	No	Yes, to a considerable extent	No, not al all	No	All of the time (5-7 days)	All of the time (5-7 days)	Occasionally (3-4 days)	Some or a little of the time (1-2 days)	Occasionally (3-4 days)	All of the time (5-7 days)	Occasionally (3-4 days)	Some or a little of the time (1-2 days)	Occasionally (3-4 days)	Some or a little of the time (1-2 day)	Several days	Not at all	Not at all	Over half the days (7days)	Several days	Several days	Not at all	Mostly
236	04 May 2020 - 09:33 a.m.	27years	Other	No	Yes	Yes	No	Yes, but somewhat moderate	Yes, to very much	Yes, but minor	Yes, to some extent	Yes, to some extent	No	Occasionally (3 - 4 days)	Rarely or non of the time (less than 1 day)	Rarely or non of the time ( less than 1 day)	All of the time (5-7 days)	All of the time (5-7 days)	Some or a little of the time (1-2 days)	Some or a little of the time (1-2 days)	Some or a little of the time (1-2 days)	Occasionally (3-4 days)	Rarely or non of the time (less than 1 day)	Several days	Several days	Several days	Several days	Nearly every day	Nearly every day	Nearly every day	Mostly
237	04 May 2020 - 09:41 a.m.	34 years	Teaching hospital	No	Yes	No	No	Yes, to a considerable extent	Yes, to very much	No	Yes, verymuch	Yes, to some extent	No	Occasionally (3 - 4 days)	Some or a little of the time (1- 2 days)	Occasionally (3-4 days)	Occasionally (3-4 days)	All of the time (5-7 days)	Rarely or non of the time (less than 1 day)	Occasionally (3-4 days)	Occasionally (3-4 days)	Rarely or non of the time (less than 1 day)	Occasionally (3-4 days)	Several days	Several days	Several days	Several days	Several days	Several days	Several days	Mostly
238	04 May 2020 - 09:49 a.m.	20	Teaching hospital	No	No	No	No	Yes, but minor worries	Yes, but minor worries	No	Yes, verymuch	Yes, to some extent	No	Rarely or non of the time (less than 1 day)	Rarely or non of the time (less than 1 day)	Rarely or non of the time ( less than 1 day)	Rarely or none of the time (less than 1 day)	Rarely or none of the time (less than 1 day)	Rarely or non of the time (less than 1 day)	Rarely or non of the time (less than 1 day)	All of the time (5-7 days)	Rarely or non of the time (less than 1 day)	Rarely or non of the time (less than 1 day)	Not at all	Not at all	Not at all	Not at all	Not at all	Not at all	Not at all	Not at all
239	04 May 2020 - 10:04 a.m.	3yrs	Teaching hospital	No	Yes	No	No	Yes, but minor worries	Yes, but somewhat moderate	Yes, but minor	Yes, verymuch	Yes, to some extent	No	Some or a little of the time ( 1 -2days)	Occasionally (3-4 days)	Some or a little of the time ( 1-2 days)	Rarely or none of the time (less than 1 day)	Some or a little of the time (1-2 days)	All of the time (5-7 days)	Occasionally (3-4 days)	Some or a little of the time (1-2 days)	All of the time (5-7 days)	Some or a little of the time (1-2 day)	Several days	Several days	Several days	Over half the days (7days)	Over half the days (7 days)	Over half the days (7 days)	Over half the days (7 days)	Mostly
240	04 May 2020 - 10:34 a.m.	2years	Teaching hospital	No	Yes	Yes	No	Yes, verymuch	Yes, to very much	Yes, very highly	Yes, verymuch	No, not al all	No	Occasionally (3 - 4 days)	Some or a little of the time (1- 2 days)	Occasionally (3-4 days)	Some or a little of the time (1-2 days)	All of the time (5-7 days)	All of the time (5-7 days)	Occasionally (3-4 days)	Rarely or none of the time (less than 1 day)	Occasionally (3-4 days)	Occasionally (3-4 days)	Several days	Several days	Several days	Several days	Several days	Several days	Nearly every day	Sometimes
241	04 May 2020 - 10:34 a.m.	5 years	Teaching hospital	No	Yes	Yes	No	Yes, verymuch	Yes, to very much	Yes, very highly	Yes, verymuch	No, not al all	No	Occasionally (3 - 4 days)	Some or a little of the time (1- 2 days)	Occasionally (3-4 days)	Some or a little of the time (1-2 days)	All of the time (5-7 days)	All of the time (5-7 days)	Occasionally (3-4 days)	Rarely or none of the time (less than 1 day)	All of the time (5-7 days)	Occasionally (3-4 days)	Several days	Several days	Several days	Several days	Several days	Several days	Nearly every day	Sometimes
242	04 May 2020 - 10:42 a.m.	28	No Answer	No	Yes	Yes	No	Yes, to a considerable extent	Yes, to a considerable extent	Yes, to a considerable extent	Yes, to a considerable extent	Yes, to a considerable extent	No	Occasionally (3 - 4 days)	Occasionally (3-4 days)	Rarely or non of the time ( less than 1 day)	Occasionally (3-4 days)	Rarely or none of the time (less than 1 day)	Some or a little of the time (1-2 days)	Occasionally (3-4 days)	Rarely or none of the time (less than 1 day)	Occasionally (3-4 days)	All of the time (5-7 days)	Several days	Several days	Several days	Several days	Several days	Several days	Several days	Sometimes
243	04 May 2020 - 10:49 a.m.	23years	Teaching hospital	No	Yes	No	Yes	Yes, but minor worries	Yes, to a considerable extent	Yes, but minor	Yes, verymuch	Yes, very much	No	Occasionally (3 - 4 days)	Some or a little of the time (1- 2 days)	Rarely or non of the time ( less than 1 day)	Some or a little of the time (1-2 days)	Occasionally (3-4 days)	All of the time (5-7 days)	Rarely or non of the time (less than 1 day)	Some or a little of the time (1-2 days)	Occasionally (3-4 days)	Occasionally (3-4 days)	Several days	Several days	Several days	Several days	Several days	Several days	Several days	Mostly
244	04 May 2020 - 11:01 a.m.	24years	Teaching hospital	No	Yes	No	No	Yes, but somewhat moderate	Yes, to very much	Yes, but minor	Yes, verymuch	Yes, to some extent	No	Some or a little of the time ( 1 -2days)	Some or a little of the time (1- 2 days)	Rarely or non of the time ( less than 1 day)	Rarely or none of the time (less than 1 day)	Occasionally (3-4 days)	Occasionally (3-4 days)	Rarely or non of the time (less than 1 day)	All of the time (5-7 days)	Rarely or non of the time (less than 1 day)	Some or a little of the time (1-2 day)	Several days	Several days	Not at all	Several days	Not at all	Several days	Several days	Mostly
245	04 May 2020 - 11:08 a.m.	18 YEARS	Base hospital	No	Yes	No	No	Yes, but minor worries	Yes, but somewhat moderate	No	Yes, verymuch	Yes, to some extent	No	Rarely or non of the time (less than 1 day)	Rarely or non of the time (less than 1 day)	Rarely or non of the time ( less than 1 day)	No Answer	Some or a little of the time (1-2 days)	Rarely or non of the time (less than 1 day)	Rarely or non of the time (less than 1 day)	Occasionally (3-4 days)	Rarely or non of the time (less than 1 day)	Rarely or non of the time (less than 1 day)	Several days	Several days	Not at all	Not at all	Not at all	Several days	Not at all	Mostly
246	04 May 2020 - 11:13 a.m.	9 years	Other	No	No	Yes	Not applicable	Yes, but minor worries	Not applicable	Yes, but minor	Yes, to a considerable extent	Yes, very much	No	Some or a little of the time ( 1 -2days)	Some or a little of the time (1- 2 days)	Some or a little of the time ( 1-2 days)	Occasionally (3-4 days)	Occasionally (3-4 days)	Some or a little of the time (1-2 days)	Some or a little of the time (1-2 days)	Occasionally (3-4 days)	Rarely or non of the time (less than 1 day)	Some or a little of the time (1-2 day)	Not at all	Several days	Several days	Over half the days (7days)	Not at all	Several days	Not at all	Mostly
247	04 May 2020 - 11:24 a.m.	2	Teaching hospital	No	Yes	Yes	No	Yes, but somewhat moderate	Yes, to a considerable extent	No	Yes, verymuch	No, not al all	No	Occasionally (3 - 4 days)	All of the time (5-7 days)	Rarely or non of the time ( less than 1 day)	Occasionally (3-4 days)	Some or a little of the time (1-2 days)	Occasionally (3-4 days)	Some or a little of the time (1-2 days)	Occasionally (3-4 days)	Some or a little of the time (1-2 days)	All of the time (5-7 days)	Several days	Over half the days (7 days)	Not at all	Several days	Several days	Several days	Over half the days (7 days)	Mostly
248	04 May 2020 - 11:36 a.m.	10 years	Other	No	Yes	No	No	Yes, to a considerable extent	Yes, to very much	Yes, but minor	Yes, to a considerable extent	No, not al all	No	All of the time (5-7 days)	Occasionally (3-4 days)	Some or a little of the time ( 1-2 days)	Occasionally (3-4 days)	Some or a little of the time (1-2 days)	Occasionally (3-4 days)	Occasionally (3-4 days)	Some or a little of the time (1-2 days)	Some or a little of the time (1-2 days)	Some or a little of the time (1-2 day)	Several days	Several days	Several days	Several days	Not at all	Several days	Several days	Sometimes
249	04 May 2020 - 11:41 a.m.	10	Other	No	No	No	No	Yes, to a considerable extent	Yes, to very much	Yes, but minor	Yes, verymuch	Yes, to some extent	No	Some or a little of the time ( 1 -2days)	Occasionally (3-4 days)	Rarely or non of the time ( less than 1 day)	Rarely or none of the time (less than 1 day)	Rarely or none of the time (less than 1 day)	Some or a little of the time (1-2 days)	Rarely or non of the time (less than 1 day)	Occasionally (3-4 days)	Occasionally (3-4 days)	Occasionally (3-4 days)	Several days	Several days	Several days	Several days	Over half the days (7 days)	Over half the days (7 days)	Several days	Sometimes
250	04 May 2020 - 11:43 a.m.	2 years 6 months	Teaching hospital	No	Yes	Yes	No	Yes, to a considerable extent	Yes, to very much	Yes, but minor	Yes, verymuch	Yes, to a considerable extent	No	Some or a little of the time ( 1 -2days)	Some or a little of the time (1- 2 days)	Rarely or non of the time ( less than 1 day)	Some or a little of the time (1-2 days)	Some or a little of the time (1-2 days)	Some or a little of the time (1-2 days)	Rarely or non of the time (less than 1 day)	Rarely or none of the time (less than 1 day)	Rarely or non of the time (less than 1 day)	Rarely or non of the time (less than 1 day)	Not at all	Not at all	Not at all	Not at all	Not at all	Not at all	Not at all	Mostly
251	04 May 2020 - 12:00 p.m.	1	Base hospital	No	No	No	Yes	Yes, but somewhat moderate	Yes, to a considerable extent	No	Yes, verymuch	Yes, to a considerable extent	Yes	Occasionally (3 - 4 days)	Some or a little of the time (1- 2 days)	Some or a little of the time ( 1-2 days)	Some or a little of the time (1-2 days)	Occasionally (3-4 days)	Occasionally (3-4 days)	Occasionally (3-4 days)	Some or a little of the time (1-2 days)	Occasionally (3-4 days)	Occasionally (3-4 days)	Several days	Several days	Several days	Several days	Several days	Several days	Over half the days (7 days)	Mostly
252	04 May 2020 - 12:03 p.m.	22years	General hospital	No	No	No Answer	No Answer	No Answer	No Answer	No Answer	No Answer	No Answer	No Answer	No Answer	No Answer	No Answer	No Answer	No Answer	No Answer	No Answer	No Answer	No Answer	No Answer	No Answer	No Answer	No Answer	No Answer	No Answer	No Answer	No Answer	No Answer
253	04 May 2020 - 12:07 p.m.	25-	Other	No	Yes	No	No	No	Yes, but minor worries	No	Yes, verymuch	No, not al all	No	Rarely or non of the time (less than 1 day)	Rarely or non of the time (less than 1 day)	Rarely or non of the time ( less than 1 day)	Some or a little of the time (1-2 days)	Rarely or none of the time (less than 1 day)	Rarely or non of the time (less than 1 day)	Some or a little of the time (1-2 days)	Some or a little of the time (1-2 days)	Rarely or non of the time (less than 1 day)	Some or a little of the time (1-2 day)	Several days	Not at all	Not at all	Several days	Several days	Several days	Not at all	Mostly
254	04 May 2020 - 12:11 p.m.	3	Teaching hospital	No	Yes	Yes	No	Yes, but minor worries	Yes, to very much	Yes, to a considerable extent	Yes, to some extent	Yes, to a considerable extent	No	Rarely or non of the time (less than 1 day)	Rarely or non of the time (less than 1 day)	Rarely or non of the time ( less than 1 day)	All of the time (5-7 days)	Occasionally (3-4 days)	Rarely or non of the time (less than 1 day)	Rarely or non of the time (less than 1 day)	All of the time (5-7 days)	Some or a little of the time (1-2 days)	All of the time (5-7 days)	Not at all	Not at all	Not at all	No Answer	Not at all	Not at all	Not at all	All the time
255	04 May 2020 - 12:13 p.m.	10 years	Base hospital	No	No	No	Yes	Yes, but somewhat moderate	Yes, but minor worries	Yes, but minor	Yes, verymuch	Yes, very much	No	Rarely or non of the time (less than 1 day)	Some or a little of the time (1- 2 days)	Some or a little of the time ( 1-2 days)	Rarely or none of the time (less than 1 day)	Occasionally (3-4 days)	Rarely or non of the time (less than 1 day)	Rarely or non of the time (less than 1 day)	Some or a little of the time (1-2 days)	Rarely or non of the time (less than 1 day)	All of the time (5-7 days)	Not at all	Nearly every day	Not at all	Nearly every day	Not at all	Several days	Not at all	Mostly
256	04 May 2020 - 12:16 p.m.	28years	Teaching hospital	No	Yes	Yes	No	Yes, verymuch	Yes, to very much	No	Yes, to some extent	Yes, very much	No	Some or a little of the time ( 1 -2days)	Occasionally (3-4 days)	Some or a little of the time ( 1-2 days)	Rarely or none of the time (less than 1 day)	Occasionally (3-4 days)	Rarely or non of the time (less than 1 day)	Some or a little of the time (1-2 days)	Occasionally (3-4 days)	Some or a little of the time (1-2 days)	Some or a little of the time (1-2 day)	Several days	Nearly every day	Nearly every day	Nearly every day	Several days	Not at all	Not at all	All the time
257	04 May 2020 - 12:29 p.m.	12	General hospital	No	Yes	No	Yes	Yes, but somewhat moderate	Yes, to very much	Yes, to a considerable extent	Yes, to a considerable extent	Yes, to some extent	No	Some or a little of the time ( 1 -2days)	Occasionally (3-4 days)	Occasionally (3-4 days)	Rarely or none of the time (less than 1 day)	Rarely or none of the time (less than 1 day)	Some or a little of the time (1-2 days)	Rarely or non of the time (less than 1 day)	Occasionally (3-4 days)	Some or a little of the time (1-2 days)	Rarely or non of the time (less than 1 day)	Several days	Not at all	Several days	Not at all	Not at all	Several days	Not at all	Mostly
258	04 May 2020 - 12:30 p.m.	1 1/2 years	Teaching hospital	No	Yes	Yes	No	Yes, but somewhat moderate	Yes, to a considerable extent	No	Yes, verymuch	Yes, to some extent	No	Some or a little of the time ( 1 -2days)	Some or a little of the time (1- 2 days)	Occasionally (3-4 days)	Some or a little of the time (1-2 days)	Occasionally (3-4 days)	Some or a little of the time (1-2 days)	Some or a little of the time (1-2 days)	Occasionally (3-4 days)	Some or a little of the time (1-2 days)	Occasionally (3-4 days)	Not at all	Several days	Over half the days (7 days)	Several days	Several days	Several days	Several days	Sometimes
259	04 May 2020 - 12:42 p.m.	30yrs	Base hospital	No	Yes	No	Yes	Yes, but minor worries	Yes, to very much	Yes, very highly	Yes, verymuch	Yes, very much	Yes	Rarely or non of the time (less than 1 day)	Rarely or non of the time (less than 1 day)	Rarely or non of the time ( less than 1 day)	Rarely or none of the time (less than 1 day)	Rarely or none of the time (less than 1 day)	Rarely or non of the time (less than 1 day)	Rarely or non of the time (less than 1 day)	Rarely or none of the time (less than 1 day)	Rarely or non of the time (less than 1 day)	Rarely or non of the time (less than 1 day)	Not at all	Not at all	Not at all	Not at all	Not at all	Not at all	Not at all	Not at all
260	04 May 2020 - 12:42 p.m.	2 1/2 years	Teaching hospital	No	Yes	Yes	No	No	Yes, to very much	Yes, very highly	Yes, to a considerable extent	Yes, to some extent	No	Occasionally (3 - 4 days)	Some or a little of the time (1- 2 days)	Some or a little of the time ( 1-2 days)	Some or a little of the time (1-2 days)	Rarely or none of the time (less than 1 day)	All of the time (5-7 days)	Some or a little of the time (1-2 days)	Rarely or none of the time (less than 1 day)	All of the time (5-7 days)	Occasionally (3-4 days)	Several days	Several days	Several days	Several days	Several days	Several days	Several days	Sometimes
261	04 May 2020 - 12:43 p.m.	1 year	General hospital	No	Yes	No Answer	No Answer	No Answer	No Answer	No Answer	No Answer	No Answer	No Answer	No Answer	No Answer	No Answer	No Answer	No Answer	No Answer	No Answer	No Answer	No Answer	No Answer	No Answer	No Answer	No Answer	No Answer	No Answer	No Answer	No Answer	No Answer
262	04 May 2020 - 01:16 p.m.	No Answer	No Answer	Yes	Yes	No	No	Yes, to a considerable extent	Yes, to very much	Yes, very highly	Yes, to a considerable extent	Yes, to some extent	No	Some or a little of the time ( 1 -2days)	Some or a little of the time (1- 2 days)	Occasionally (3-4 days)	Some or a little of the time (1-2 days)	Rarely or none of the time (less than 1 day)	Some or a little of the time (1-2 days)	Rarely or non of the time (less than 1 day)	Some or a little of the time (1-2 days)	Some or a little of the time (1-2 days)	Rarely or non of the time (less than 1 day)	Several days	Several days	Not at all	Several days	Several days	Nearly every day	Several days	Sometimes
263	04 May 2020 - 01:23 p.m.	13 yrs	Teaching hospital	No	No	No	No	Yes, verymuch	Yes, to very much	No	Yes, verymuch	Yes, to some extent	No	Occasionally (3 - 4 days)	Rarely or non of the time (less than 1 day)	Rarely or non of the time ( less than 1 day)	Rarely or none of the time (less than 1 day)	Occasionally (3-4 days)	Occasionally (3-4 days)	Rarely or non of the time (less than 1 day)	All of the time (5-7 days)	Rarely or non of the time (less than 1 day)	Rarely or non of the time (less than 1 day)	Not at all	No Answer	Not at all	No Answer	No Answer	No Answer	No Answer	No Answer
264	04 May 2020 - 01:42 p.m.	3	Teaching hospital	No	Yes	Yes	No	Yes, to a considerable extent	Yes, to very much	Yes, to a considerable extent	Yes, to some extent	No, not al all	No	Some or a little of the time ( 1 -2days)	Some or a little of the time (1- 2 days)	Some or a little of the time ( 1-2 days)	Rarely or none of the time (less than 1 day)	Rarely or none of the time (less than 1 day)	Rarely or non of the time (less than 1 day)	Occasionally (3-4 days)	Rarely or none of the time (less than 1 day)	Some or a little of the time (1-2 days)	Some or a little of the time (1-2 day)	Several days	Not at all	Several days	Several days	Over half the days (7 days)	Several days	Not at all	Mostly
265	04 May 2020 - 01:58 p.m.	40years	Teaching hospital	No	No	No	Not applicable	Yes, but minor worries	Yes, but minor worries	No	Yes, verymuch	Yes, to some extent	Yes	Rarely or non of the time (less than 1 day)	Some or a little of the time (1- 2 days)	Rarely or non of the time ( less than 1 day)	Rarely or none of the time (less than 1 day)	Occasionally (3-4 days)	Occasionally (3-4 days)	Occasionally (3-4 days)	Rarely or none of the time (less than 1 day)	Rarely or non of the time (less than 1 day)	Occasionally (3-4 days)	Several days	Not at all	Several days	Several days	Several days	Several days	Several days	Not at all
266	04 May 2020 - 02:02 p.m.	28	Base hospital	No	No	No	Yes	Yes, but minor worries	Yes, but somewhat moderate	No	Yes, verymuch	Yes, to some extent	No	Some or a little of the time ( 1 -2days)	Occasionally (3-4 days)	Rarely or non of the time ( less than 1 day)	Some or a little of the time (1-2 days)	Occasionally (3-4 days)	Rarely or non of the time (less than 1 day)	Some or a little of the time (1-2 days)	Some or a little of the time (1-2 days)	Occasionally (3-4 days)	Some or a little of the time (1-2 day)	Several days	Not at all	Not at all	Not at all	Not at all	Not at all	Not at all	Mostly
267	04 May 2020 - 02:18 p.m.	23 yrs	Other	No	No	No	No	Yes, but somewhat moderate	Yes, to a considerable extent	No	Yes, to some extent	Yes, to some extent	No	Rarely or non of the time (less than 1 day)	Some or a little of the time (1- 2 days)	Rarely or non of the time ( less than 1 day)	Rarely or none of the time (less than 1 day)	Some or a little of the time (1-2 days)	Rarely or non of the time (less than 1 day)	Rarely or non of the time (less than 1 day)	All of the time (5-7 days)	Rarely or non of the time (less than 1 day)	Some or a little of the time (1-2 day)	Several days	Several days	Not at all	Not at all	Not at all	Not at all	Not at all	Mostly
268	04 May 2020 - 02:15 p.m.	22years	Base hospital	Yes	Yes	Yes	No	Yes, to a considerable extent	Yes, to very much	Yes, to a considerable extent	Yes, verymuch	No, not al all	No	Occasionally (3 - 4 days)	All of the time (5-7 days)	Occasionally (3-4 days)	Occasionally (3-4 days)	Some or a little of the time (1-2 days)	Occasionally (3-4 days)	Occasionally (3-4 days)	Rarely or none of the time (less than 1 day)	Occasionally (3-4 days)	Occasionally (3-4 days)	Several days	Several days	Several days	Not at all	Several days	Several days	Several days	Mostly
269	04 May 2020 - 02:30 p.m.	20	District hospital	No	No	No	No	No	Not applicable	Yes, to a considerable extent	No, I am helpless	No, not al all	No	Occasionally (3 - 4 days)	All of the time (5-7 days)	All of the time (5-7 days)	All of the time (5-7 days)	All of the time (5-7 days)	All of the time (5-7 days)	Rarely or non of the time (less than 1 day)	Rarely or none of the time (less than 1 day)	Rarely or non of the time (less than 1 day)	Occasionally (3-4 days)	Nearly every day	Nearly every day	Nearly every day	Nearly every day	Over half the days (7 days)	Nearly every day	Nearly every day	Mostly
270	04 May 2020 - 02:37 p.m.	29	Other	Yes	Yes	Yes	No	Yes, but minor worries	Yes, but somewhat moderate	Yes, to a considerable extent	Yes, verymuch	Yes, to a considerable extent	No	Rarely or non of the time (less than 1 day)	Some or a little of the time (1- 2 days)	Rarely or non of the time ( less than 1 day)	All of the time (5-7 days)	All of the time (5-7 days)	Rarely or non of the time (less than 1 day)	Rarely or non of the time (less than 1 day)	Occasionally (3-4 days)	Rarely or non of the time (less than 1 day)	Rarely or non of the time (less than 1 day)	Not at all	Not at all	Not at all	No Answer	Not at all	Not at all	Not at all	All the time
271	04 May 2020 - 03:07 p.m.	27	District hospital	No	No	Yes	Not applicable	Yes, but minor worries	Yes, but somewhat moderate	No	Yes, to a considerable extent	Yes, to some extent	No	Some or a little of the time ( 1 -2days)	Some or a little of the time (1- 2 days)	Some or a little of the time ( 1-2 days)	Rarely or none of the time (less than 1 day)	Some or a little of the time (1-2 days)	Rarely or non of the time (less than 1 day)	Some or a little of the time (1-2 days)	Rarely or none of the time (less than 1 day)	Some or a little of the time (1-2 days)	Occasionally (3-4 days)	Several days	Several days	Not at all	Several days	Not at all	Several days	Several days	Sometimes
272	04 May 2020 - 03:21 p.m.	22years	No Answer	Yes	Yes	No	Yes	No	Yes, to very much	Yes, but minor	Yes, verymuch	Yes, to a considerable extent	No	Some or a little of the time ( 1 -2days)	Rarely or non of the time (less than 1 day)	Rarely or non of the time ( less than 1 day)	Some or a little of the time (1-2 days)	Rarely or none of the time (less than 1 day)	Some or a little of the time (1-2 days)	Some or a little of the time (1-2 days)	Occasionally (3-4 days)	Some or a little of the time (1-2 days)	Rarely or non of the time (less than 1 day)	Not at all	Not at all	Not at all	Not at all	Not at all	Not at all	Not at all	Mostly
273	04 May 2020 - 03:28 p.m.	20	Teaching hospital	No	Yes	No	No	Yes, to a considerable extent	Yes, to a considerable extent	No	Yes, to a considerable extent	Yes, to some extent	No	Some or a little of the time ( 1 -2days)	Some or a little of the time (1- 2 days)	Some or a little of the time ( 1-2 days)	Occasionally (3-4 days)	Rarely or none of the time (less than 1 day)	Some or a little of the time (1-2 days)	Occasionally (3-4 days)	Rarely or none of the time (less than 1 day)	Some or a little of the time (1-2 days)	Occasionally (3-4 days)	Over half the days (7 days)	Several days	Not at all	Not at all	Several days	Several days	Several days	Sometimes
274	04 May 2020 - 03:56 p.m.	14 yrs	Teaching hospital	No	No	Yes	No	Yes, verymuch	Yes, to very much	Yes, very highly	No, I am helpless	Yes, to a considerable extent	No	Some or a little of the time ( 1 -2days)	Some or a little of the time (1- 2 days)	Some or a little of the time ( 1-2 days)	Some or a little of the time (1-2 days)	Some or a little of the time (1-2 days)	Occasionally (3-4 days)	Rarely or non of the time (less than 1 day)	Occasionally (3-4 days)	Some or a little of the time (1-2 days)	Occasionally (3-4 days)	Several days	Several days	Several days	Several days	Several days	Several days	Several days	Sometimes
275	04 May 2020 - 04:25 p.m.	12 years	Teaching hospital	No	Yes	No	Yes	Yes, to a considerable extent	Yes, to very much	No	Yes, to some extent	Yes, to some extent	No	Occasionally (3 - 4 days)	Some or a little of the time (1- 2 days)	Rarely or non of the time ( less than 1 day)	Some or a little of the time (1-2 days)	All of the time (5-7 days)	Some or a little of the time (1-2 days)	Rarely or non of the time (less than 1 day)	All of the time (5-7 days)	Rarely or non of the time (less than 1 day)	Rarely or non of the time (less than 1 day)	Several days	Several days	Not at all	Not at all	Not at all	Not at all	Not at all	Sometimes
276	04 May 2020 - 04:26 p.m.	20	Teaching hospital	No	Yes	No	Yes	Yes, but minor worries	Yes, to a considerable extent	Yes, to a considerable extent	Yes, verymuch	Yes, very much	No	Rarely or non of the time (less than 1 day)	Rarely or non of the time (less than 1 day)	Rarely or non of the time ( less than 1 day)	Rarely or none of the time (less than 1 day)	Occasionally (3-4 days)	Some or a little of the time (1-2 days)	Rarely or non of the time (less than 1 day)	All of the time (5-7 days)	Rarely or non of the time (less than 1 day)	Rarely or non of the time (less than 1 day)	Not at all	Not at all	Not at all	Not at all	Not at all	Not at all	Not at all	All the time
277	04 May 2020 - 04:52 p.m.	4	Teaching hospital	No	No	No	No	Yes, verymuch	Yes, to very much	Yes, to a considerable extent	Yes, verymuch	Yes, to some extent	No	Some or a little of the time ( 1 -2days)	Rarely or non of the time (less than 1 day)	Rarely or non of the time ( less than 1 day)	Some or a little of the time (1-2 days)	Occasionally (3-4 days)	Some or a little of the time (1-2 days)	Rarely or non of the time (less than 1 day)	Occasionally (3-4 days)	Rarely or non of the time (less than 1 day)	Some or a little of the time (1-2 day)	Not at all	Not at all	Not at all	Not at all	Several days	Not at all	Not at all	Sometimes
278	04 May 2020 - 04:57 p.m.	30 years	Teaching hospital	No	Yes	No	Yes	Yes, to a considerable extent	Yes, to very much	Yes, but minor	Yes, verymuch	Yes, to a considerable extent	No	Rarely or non of the time (less than 1 day)	Rarely or non of the time (less than 1 day)	Rarely or non of the time ( less than 1 day)	Rarely or none of the time (less than 1 day)	Occasionally (3-4 days)	Some or a little of the time (1-2 days)	Rarely or non of the time (less than 1 day)	All of the time (5-7 days)	Rarely or non of the time (less than 1 day)	Rarely or non of the time (less than 1 day)	Not at all	Not at all	Not at all	Not at all	Not at all	Not at all	Several days	Mostly
279	04 May 2020 - 04:55 p.m.	1	Base hospital	Yes	Yes	No	Yes	Yes, but somewhat moderate	Yes, to very much	No	Yes, verymuch	Yes, very much	No	Occasionally (3 - 4 days)	Rarely or non of the time (less than 1 day)	Rarely or non of the time ( less than 1 day)	Occasionally (3-4 days)	All of the time (5-7 days)	All of the time (5-7 days)	Rarely or non of the time (less than 1 day)	Rarely or none of the time (less than 1 day)	All of the time (5-7 days)	All of the time (5-7 days)	Not at all	Not at all	Not at all	Not at all	Not at all	Not at all	Not at all	Mostly
280	04 May 2020 - 04:55 p.m.	3	Base hospital	Yes	Yes	No	Yes	Yes, but somewhat moderate	Yes, to very much	No	Yes, verymuch	Yes, very much	No	Occasionally (3 - 4 days)	Rarely or non of the time (less than 1 day)	Rarely or non of the time ( less than 1 day)	Occasionally (3-4 days)	All of the time (5-7 days)	All of the time (5-7 days)	Rarely or non of the time (less than 1 day)	Occasionally (3-4 days)	Rarely or non of the time (less than 1 day)	Occasionally (3-4 days)	Not at all	Not at all	Not at all	Not at all	Not at all	Not at all	Not at all	Mostly
281	04 May 2020 - 04:55 p.m.	10	Teaching hospital	No	No	No	No	No	Yes, but somewhat moderate	No	Yes, verymuch	Yes, to some extent	No	Rarely or non of the time (less than 1 day)	Rarely or non of the time (less than 1 day)	Rarely or non of the time ( less than 1 day)	All of the time (5-7 days)	Occasionally (3-4 days)	Rarely or non of the time (less than 1 day)	Some or a little of the time (1-2 days)	Occasionally (3-4 days)	Rarely or non of the time (less than 1 day)	Some or a little of the time (1-2 day)	Not at all	Several days	Several days	Several days	Several days	Several days	Not at all	Mostly
282	04 May 2020 - 05:20 p.m.	13years	Teaching hospital	No	No	No	Yes	No	Yes, but minor worries	Yes, but minor	Yes, to some extent	Yes, to some extent	No	Occasionally (3 - 4 days)	Some or a little of the time (1- 2 days)	Some or a little of the time ( 1-2 days)	Rarely or none of the time (less than 1 day)	Some or a little of the time (1-2 days)	Rarely or non of the time (less than 1 day)	Some or a little of the time (1-2 days)	Some or a little of the time (1-2 days)	Rarely or non of the time (less than 1 day)	Rarely or non of the time (less than 1 day)	Several days	Several days	Several days	Several days	Several days	Not at all	Several days	Not at all
283	04 May 2020 - 05:30 p.m.	1 year	Teaching hospital	No	Yes	No	Yes	Yes, but somewhat moderate	Yes, to a considerable extent	Yes, but minor	Yes, verymuch	Yes, to some extent	No	Occasionally (3 - 4 days)	Some or a little of the time (1- 2 days)	Rarely or non of the time ( less than 1 day)	Rarely or none of the time (less than 1 day)	Rarely or none of the time (less than 1 day)	All of the time (5-7 days)	Occasionally (3-4 days)	Some or a little of the time (1-2 days)	Rarely or non of the time (less than 1 day)	Rarely or non of the time (less than 1 day)	Not at all	Not at all	Several days	Several days	Several days	Over half the days (7 days)	Not at all	Sometimes
284	04 May 2020 - 05:29 p.m.	20	Teaching hospital	No	No	Yes	No	Yes, to a considerable extent	Yes, to a considerable extent	Yes, but minor	Yes, to a considerable extent	Yes, to some extent	Yes	Rarely or non of the time (less than 1 day)	Rarely or non of the time (less than 1 day)	Some or a little of the time ( 1-2 days)	Some or a little of the time (1-2 days)	Occasionally (3-4 days)	Some or a little of the time (1-2 days)	Some or a little of the time (1-2 days)	Rarely or none of the time (less than 1 day)	Some or a little of the time (1-2 days)	All of the time (5-7 days)	Several days	Not at all	Several days	Several days	Over half the days (7 days)	Not at all	Over half the days (7 days)	Mostly
285	04 May 2020 - 05:39 p.m.	2yr	Teaching hospital	No	Yes	Yes	No	Yes, but minor worries	Yes, to very much	Yes, very highly	Yes, to a considerable extent	No, not al all	No	Some or a little of the time ( 1 -2days)	Some or a little of the time (1- 2 days)	Rarely or non of the time ( less than 1 day)	Some or a little of the time (1-2 days)	Occasionally (3-4 days)	Some or a little of the time (1-2 days)	Rarely or non of the time (less than 1 day)	Some or a little of the time (1-2 days)	Rarely or non of the time (less than 1 day)	Rarely or non of the time (less than 1 day)	Several days	Several days	Several days	Several days	Several days	Several days	Several days	Sometimes
286	04 May 2020 - 05:38 p.m.	2yrs & 5months	Teaching hospital	No	Yes	No	No	Yes, to a considerable extent	Yes, to a considerable extent	No	Yes, verymuch	Yes, to a considerable extent	No	Rarely or non of the time (less than 1 day)	Rarely or non of the time (less than 1 day)	Rarely or non of the time ( less than 1 day)	Rarely or none of the time (less than 1 day)	Some or a little of the time (1-2 days)	Rarely or non of the time (less than 1 day)	Rarely or non of the time (less than 1 day)	All of the time (5-7 days)	Rarely or non of the time (less than 1 day)	Some or a little of the time (1-2 day)	Not at all	Not at all	Not at all	Not at all	Not at all	Not at all	Not at all	All the time
287	04 May 2020 - 05:42 p.m.	12yrs	Teaching hospital	No	Yes	Yes	No	No	Yes, to very much	Yes, very highly	Yes, verymuch	No, not al all	No	Occasionally (3 - 4 days)	Occasionally (3-4 days)	Some or a little of the time ( 1-2 days)	Occasionally (3-4 days)	Some or a little of the time (1-2 days)	Occasionally (3-4 days)	Rarely or non of the time (less than 1 day)	Some or a little of the time (1-2 days)	Rarely or non of the time (less than 1 day)	Occasionally (3-4 days)	Not at all	Several days	Several days	Not at all	Not at all	Several days	Several days	Mostly
288	04 May 2020 - 06:10 p.m.	34 years	Teaching hospital	No	No	No	Not applicable	No	Not applicable	No	Yes, verymuch	Yes, to a considerable extent	No	Occasionally (3 - 4 days)	Rarely or non of the time (less than 1 day)	Rarely or non of the time ( less than 1 day)	Rarely or none of the time (less than 1 day)	Some or a little of the time (1-2 days)	Occasionally (3-4 days)	Rarely or non of the time (less than 1 day)	Rarely or none of the time (less than 1 day)	Rarely or non of the time (less than 1 day)	Occasionally (3-4 days)	Not at all	Not at all	Not at all	Several days	Not at all	Not at all	Not at all	Mostly
289	04 May 2020 - 06:27 p.m.	3	Teaching hospital	No	Yes	No	No	Yes, but minor worries	Yes, to very much	No	Yes, to a considerable extent	Yes, to some extent	No	Rarely or non of the time (less than 1 day)	Rarely or non of the time (less than 1 day)	Some or a little of the time ( 1-2 days)	Some or a little of the time (1-2 days)	Occasionally (3-4 days)	Rarely or non of the time (less than 1 day)	Some or a little of the time (1-2 days)	All of the time (5-7 days)	Occasionally (3-4 days)	Some or a little of the time (1-2 day)	Several days	Not at all	Several days	Not at all	Not at all	Not at all	Not at all	Mostly
290	04 May 2020 - 06:51 p.m.	2	Teaching hospital	No	Yes	No	No	Yes, but somewhat moderate	Yes, to a considerable extent	Yes, but minor	Yes, verymuch	Yes, to a considerable extent	No	Some or a little of the time ( 1 -2days)	Occasionally (3-4 days)	Occasionally (3-4 days)	All of the time (5-7 days)	All of the time (5-7 days)	Some or a little of the time (1-2 days)	Occasionally (3-4 days)	All of the time (5-7 days)	Rarely or non of the time (less than 1 day)	Occasionally (3-4 days)	Not at all	Several days	Not at all	Several days	Several days	Several days	Several days	Sometimes
291	04 May 2020 - 06:55 p.m.	8	Other	No	No	No	No	Yes, but somewhat moderate	Yes, to very much	Yes, but minor	Yes, verymuch	Yes, to a considerable extent	No	Some or a little of the time ( 1 -2days)	Occasionally (3-4 days)	Rarely or non of the time ( less than 1 day)	Rarely or none of the time (less than 1 day)	Occasionally (3-4 days)	Some or a little of the time (1-2 days)	Some or a little of the time (1-2 days)	Rarely or none of the time (less than 1 day)	All of the time (5-7 days)	Rarely or non of the time (less than 1 day)	Several days	Several days	Several days	Several days	Several days	Several days	Several days	Sometimes
292	04 May 2020 - 06:58 p.m.	24	Teaching hospital	No	No	No	No	Yes, but somewhat moderate	Yes, to very much	Yes, but minor	Yes, to a considerable extent	Yes, to some extent	No	Rarely or non of the time (less than 1 day)	Some or a little of the time (1- 2 days)	Some or a little of the time ( 1-2 days)	Rarely or none of the time (less than 1 day)	Occasionally (3-4 days)	Some or a little of the time (1-2 days)	Some or a little of the time (1-2 days)	Some or a little of the time (1-2 days)	Rarely or non of the time (less than 1 day)	Rarely or non of the time (less than 1 day)	Several days	Over half the days (7 days)	Several days	Several days	Not at all	Over half the days (7 days)	Several days	Sometimes
293	04 May 2020 - 07:02 p.m.	24	Teaching hospital	No	Yes	Yes	Yes	Yes, verymuch	Yes, to very much	No	Yes, verymuch	Yes, very much	No	All of the time (5-7 days)	All of the time (5-7 days)	All of the time (5-7 days)	All of the time (5-7 days)	All of the time (5-7 days)	All of the time (5-7 days)	Occasionally (3-4 days)	Some or a little of the time (1-2 days)	Some or a little of the time (1-2 days)	No Answer	Not at all	Several days	Not at all	No Answer	No Answer	No Answer	No Answer	Mostly
294	04 May 2020 - 07:05 p.m.	3 years	Base hospital	Yes	Yes	No	Yes	No	Yes, but somewhat moderate	No	Yes, verymuch	Yes, very much	Yes	Occasionally (3 - 4 days)	Some or a little of the time (1- 2 days)	Some or a little of the time ( 1-2 days)	All of the time (5-7 days)	All of the time (5-7 days)	Rarely or non of the time (less than 1 day)	Some or a little of the time (1-2 days)	All of the time (5-7 days)	Some or a little of the time (1-2 days)	Some or a little of the time (1-2 day)	Several days	Not at all	Not at all	Several days	Not at all	Several days	Not at all	Mostly
295	04 May 2020 - 07:06 p.m.	6	Teaching hospital	No	Yes	No	No	Yes, to a considerable extent	Yes, to a considerable extent	Yes, to a considerable extent	Yes, to a considerable extent	No, not al all	No	Occasionally (3 - 4 days)	Rarely or non of the time (less than 1 day)	Rarely or non of the time ( less than 1 day)	Some or a little of the time (1-2 days)	Some or a little of the time (1-2 days)	Occasionally (3-4 days)	Occasionally (3-4 days)	Occasionally (3-4 days)	Rarely or non of the time (less than 1 day)	Some or a little of the time (1-2 day)	Not at all	Several days	Several days	Not at all	Not at all	Several days	Several days	Mostly
296	04 May 2020 - 07:11 p.m.	3 years	Teaching hospital	No	Yes	Yes	No	Yes, to a considerable extent	Yes, to very much	Yes, to a considerable extent	Yes, to some extent	No, not al all	No	Occasionally (3 - 4 days)	Occasionally (3-4 days)	Occasionally (3-4 days)	Some or a little of the time (1-2 days)	Some or a little of the time (1-2 days)	Occasionally (3-4 days)	Occasionally (3-4 days)	Some or a little of the time (1-2 days)	Rarely or non of the time (less than 1 day)	Some or a little of the time (1-2 day)	Over half the days (7 days)	Several days	Nearly every day	Over half the days (7days)	Several days	Several days	Several days	Mostly
297	04 May 2020 - 07:21 p.m.	10	Teaching hospital	No	Yes	No	No	Yes, but somewhat moderate	Yes, but minor worries	No Answer	Yes, verymuch	Yes, to some extent	No	Some or a little of the time ( 1 -2days)	Rarely or non of the time (less than 1 day)	Rarely or non of the time ( less than 1 day)	Rarely or none of the time (less than 1 day)	Rarely or none of the time (less than 1 day)	Rarely or non of the time (less than 1 day)	Rarely or non of the time (less than 1 day)	All of the time (5-7 days)	Rarely or non of the time (less than 1 day)	Rarely or non of the time (less than 1 day)	Not at all	No Answer	Not at all	No Answer	Not at all	Not at all	Not at all	Sometimes
298	04 May 2020 - 08:41 p.m.	8	Teaching hospital	No	Yes	Yes	Yes	Yes, to a considerable extent	Yes, but minor worries	Yes, but minor	Yes, to some extent	Yes, to some extent	No	Occasionally (3 - 4 days)	Occasionally (3-4 days)	Occasionally (3-4 days)	Occasionally (3-4 days)	Occasionally (3-4 days)	Occasionally (3-4 days)	Occasionally (3-4 days)	Occasionally (3-4 days)	Occasionally (3-4 days)	Occasionally (3-4 days)	Over half the days (7 days)	Over half the days (7 days)	Over half the days (7 days)	Nearly every day	Several days	Several days	Several days	Mostly
299	04 May 2020 - 08:56 p.m.	23 yrs	Teaching hospital	No	Yes	No	No	Yes, but minor worries	Yes, but somewhat moderate	Yes, but minor	Yes, to some extent	No, not al all	No	Some or a little of the time ( 1 -2days)	Some or a little of the time (1- 2 days)	Rarely or non of the time ( less than 1 day)	Some or a little of the time (1-2 days)	Occasionally (3-4 days)	Some or a little of the time (1-2 days)	Some or a little of the time (1-2 days)	Occasionally (3-4 days)	Occasionally (3-4 days)	Some or a little of the time (1-2 day)	Not at all	Not at all	Several days	Several days	Not at all	Not at all	Not at all	All the time
300	04 May 2020 - 08:57 p.m.	16y	Teaching hospital	No	No	No	No	Yes, but somewhat moderate	Yes, to a considerable extent	No	Yes, verymuch	Yes, to a considerable extent	No	Occasionally (3 - 4 days)	Occasionally (3-4 days)	Rarely or non of the time ( less than 1 day)	Some or a little of the time (1-2 days)	Occasionally (3-4 days)	Occasionally (3-4 days)	Some or a little of the time (1-2 days)	Some or a little of the time (1-2 days)	Occasionally (3-4 days)	All of the time (5-7 days)	Over half the days (7 days)	Over half the days (7 days)	Over half the days (7 days)	Several days	Several days	Over half the days (7 days)	Over half the days (7 days)	Sometimes
301	04 May 2020 - 09:17 p.m.	9yrs	Teaching hospital	No	Yes	Yes	No	Yes, to a considerable extent	Yes, to very much	Yes, very highly	Yes, to some extent	No, not al all	No	Some or a little of the time ( 1 -2days)	Occasionally (3-4 days)	Rarely or non of the time ( less than 1 day)	Some or a little of the time (1-2 days)	Occasionally (3-4 days)	Some or a little of the time (1-2 days)	Rarely or non of the time (less than 1 day)	Rarely or none of the time (less than 1 day)	Occasionally (3-4 days)	Occasionally (3-4 days)	Not at all	Several days	Not at all	Several days	Several days	Several days	Nearly every day	Not at all
302	04 May 2020 - 09:18 p.m.	3years	Other	No	No	Yes	Yes	Yes, but minor worries	Yes, to very much	Yes, but minor	Yes, verymuch	Yes, very much	No	Some or a little of the time ( 1 -2days)	Rarely or non of the time (less than 1 day)	Some or a little of the time ( 1-2 days)	All of the time (5-7 days)	All of the time (5-7 days)	Occasionally (3-4 days)	All of the time (5-7 days)	Occasionally (3-4 days)	Rarely or non of the time (less than 1 day)	Rarely or non of the time (less than 1 day)	Several days	Not at all	Not at all	Not at all	Not at all	Not at all	Not at all	Mostly
303	04 May 2020 - 09:51 p.m.	3 years	Teaching hospital	No	Yes	Yes	Yes	Yes, to a considerable extent	Yes, to very much	Yes, but minor	Yes, verymuch	No, not al all	No	Rarely or non of the time (less than 1 day)	Occasionally (3-4 days)	Some or a little of the time ( 1-2 days)	Occasionally (3-4 days)	Occasionally (3-4 days)	Occasionally (3-4 days)	All of the time (5-7 days)	Some or a little of the time (1-2 days)	Some or a little of the time (1-2 days)	Some or a little of the time (1-2 day)	Several days	Several days	Several days	Several days	Several days	Several days	Over half the days (7 days)	Sometimes
304	04 May 2020 - 09:57 p.m.	3years	Teaching hospital	No	Yes	No	No	Yes, but minor worries	Yes, but minor worries	Yes, but minor	Yes, to a considerable extent	Yes, to some extent	No	Some or a little of the time ( 1 -2days)	Rarely or non of the time (less than 1 day)	Some or a little of the time ( 1-2 days)	Rarely or none of the time (less than 1 day)	Rarely or none of the time (less than 1 day)	Rarely or non of the time (less than 1 day)	Rarely or non of the time (less than 1 day)	Occasionally (3-4 days)	Some or a little of the time (1-2 days)	Rarely or non of the time (less than 1 day)	Not at all	Several days	Not at all	Several days	Not at all	Several days	Several days	Mostly
305	04 May 2020 - 10:11 p.m.	2	General hospital	No	Yes	Yes	Yes	Yes, but minor worries	Yes, to very much	No	Yes, to a considerable extent	Yes, to a considerable extent	No	Some or a little of the time ( 1 -2days)	Some or a little of the time (1- 2 days)	Rarely or non of the time ( less than 1 day)	Occasionally (3-4 days)	Rarely or none of the time (less than 1 day)	Rarely or non of the time (less than 1 day)	Some or a little of the time (1-2 days)	All of the time (5-7 days)	Rarely or non of the time (less than 1 day)	Rarely or non of the time (less than 1 day)	Not at all	Several days	Several days	Several days	Not at all	Several days	Several days	Not at all
306	04 May 2020 - 10:13 p.m.	2	Base hospital	No	Yes	Yes	No	Yes, verymuch	Yes, to very much	Yes, to a considerable extent	Yes, to a considerable extent	No, not al all	No	Some or a little of the time ( 1 -2days)	Rarely or non of the time (less than 1 day)	Occasionally (3-4 days)	Occasionally (3-4 days)	All of the time (5-7 days)	Rarely or non of the time (less than 1 day)	Occasionally (3-4 days)	Occasionally (3-4 days)	Rarely or non of the time (less than 1 day)	Occasionally (3-4 days)	Several days	Not at all	Not at all	Several days	Several days	Several days	Not at all	Mostly
307	04 May 2020 - 10:37 p.m.	3	Other	No	No	No	No	Yes, but somewhat moderate	Yes, to very much	No	Yes, to a considerable extent	No, not al all	No	Some or a little of the time ( 1 -2days)	Occasionally (3-4 days)	Occasionally (3-4 days)	Some or a little of the time (1-2 days)	All of the time (5-7 days)	Some or a little of the time (1-2 days)	Occasionally (3-4 days)	Some or a little of the time (1-2 days)	Occasionally (3-4 days)	Occasionally (3-4 days)	Several days	Several days	Several days	Nearly every day	Over half the days (7 days)	Several days	Nearly every day	Sometimes
308	04 May 2020 - 10:54 p.m.	3	General hospital	No	No	No	Not applicable	Yes, but somewhat moderate	Yes, but somewhat moderate	Yes, but minor	Yes, to a considerable extent	Yes, to some extent	No	Occasionally (3 - 4 days)	Occasionally (3-4 days)	Occasionally (3-4 days)	Occasionally (3-4 days)	All of the time (5-7 days)	Occasionally (3-4 days)	Rarely or non of the time (less than 1 day)	All of the time (5-7 days)	Rarely or non of the time (less than 1 day)	Rarely or non of the time (less than 1 day)	Not at all	Not at all	Not at all	Not at all	Not at all	Not at all	Several days	All the time
309	04 May 2020 - 11:01 p.m.	4years	Base hospital	No	Yes	Yes	No	Yes, but minor worries	Yes, to very much	Yes, very highly	Yes, verymuch	Yes, to some extent	No	Occasionally (3 - 4 days)	Some or a little of the time (1- 2 days)	Rarely or non of the time ( less than 1 day)	Some or a little of the time (1-2 days)	Some or a little of the time (1-2 days)	All of the time (5-7 days)	All of the time (5-7 days)	Rarely or none of the time (less than 1 day)	All of the time (5-7 days)	Occasionally (3-4 days)	Several days	Several days	Several days	Not at all	Several days	Nearly every day	Several days	Sometimes
310	04 May 2020 - 11:18 p.m.	More than 2 years	Base hospital	No	No	No	Yes	No	Yes, but minor worries	Yes, but minor	Yes, verymuch	Yes, to a considerable extent	No	Some or a little of the time ( 1 -2days)	Rarely or non of the time (less than 1 day)	Rarely or non of the time ( less than 1 day)	Rarely or none of the time (less than 1 day)	Rarely or none of the time (less than 1 day)	Rarely or non of the time (less than 1 day)	Rarely or non of the time (less than 1 day)	Occasionally (3-4 days)	Rarely or non of the time (less than 1 day)	Rarely or non of the time (less than 1 day)	Not at all	Not at all	Not at all	Not at all	Not at all	Not at all	Not at all	Mostly
311	04 May 2020 - 11:26 p.m.	9 yrs	Teaching hospital	No	Yes	Yes	No	Yes, but somewhat moderate	Yes, to very much	No	Yes, verymuch	No, not al all	No	Rarely or non of the time (less than 1 day)	Some or a little of the time (1- 2 days)	Some or a little of the time ( 1-2 days)	Some or a little of the time (1-2 days)	Occasionally (3-4 days)	Some or a little of the time (1-2 days)	Some or a little of the time (1-2 days)	Some or a little of the time (1-2 days)	Occasionally (3-4 days)	Occasionally (3-4 days)	Several days	Several days	Several days	Several days	Not at all	Not at all	Several days	Mostly
312	04 May 2020 - 11:29 p.m.	1year	Teaching hospital	No	Yes	Yes	No	Yes, to a considerable extent	Yes, to very much	Yes, to a considerable extent	Yes, verymuch	No, not al all	No	Occasionally (3 - 4 days)	All of the time (5-7 days)	All of the time (5-7 days)	Some or a little of the time (1-2 days)	Occasionally (3-4 days)	Occasionally (3-4 days)	All of the time (5-7 days)	Rarely or none of the time (less than 1 day)	Rarely or non of the time (less than 1 day)	Occasionally (3-4 days)	Several days	Nearly every day	Nearly every day	Nearly every day	Nearly every day	Nearly every day	Nearly every day	Sometimes
313	04 May 2020 - 11:39 p.m.	31	Teaching hospital	No	Yes	Yes	No	Yes, to a considerable extent	Yes, to a considerable extent	Yes, but minor	Yes, to some extent	Yes, to some extent	No	All of the time (5-7 days)	Occasionally (3-4 days)	Occasionally (3-4 days)	Occasionally (3-4 days)	Occasionally (3-4 days)	Some or a little of the time (1-2 days)	Rarely or non of the time (less than 1 day)	Rarely or none of the time (less than 1 day)	All of the time (5-7 days)	Occasionally (3-4 days)	Nearly every day	Over half the days (7 days)	Several days	Nearly every day	Several days	Over half the days (7 days)	Over half the days (7 days)	Mostly
314	04 May 2020 - 11:52 p.m.	3 years	Other	No	Yes	Yes	Not applicable	Yes, verymuch	Yes, to very much	Yes, but minor	Yes, to some extent	No, not al all	No	Occasionally (3 - 4 days)	Some or a little of the time (1- 2 days)	All of the time (5-7 days)	Occasionally (3-4 days)	Some or a little of the time (1-2 days)	Some or a little of the time (1-2 days)	Rarely or non of the time (less than 1 day)	Rarely or none of the time (less than 1 day)	Occasionally (3-4 days)	Some or a little of the time (1-2 day)	Several days	Several days	Over half the days (7 days)	Over half the days (7days)	Several days	Several days	Not at all	Sometimes
315	04 May 2020 - 11:56 p.m.	10	Base hospital	No	No	No	No	Yes, but minor worries	Yes, to very much	No	Yes, verymuch	Yes, to a considerable extent	No	Some or a little of the time ( 1 -2days)	Some or a little of the time (1- 2 days)	Occasionally (3-4 days)	Some or a little of the time (1-2 days)	Occasionally (3-4 days)	All of the time (5-7 days)	All of the time (5-7 days)	Occasionally (3-4 days)	Rarely or non of the time (less than 1 day)	Rarely or non of the time (less than 1 day)	Several days	Not at all	Several days	Not at all	Not at all	Several days	Not at all	Mostly
316	05 May 2020 - 12:03 a.m.	13	District hospital	No	Yes	Yes	No	No	Yes, to a considerable extent	Yes, but minor	Yes, to a considerable extent	Yes, to some extent	Yes	Occasionally (3 - 4 days)	Occasionally (3-4 days)	Some or a little of the time ( 1-2 days)	Occasionally (3-4 days)	All of the time (5-7 days)	Some or a little of the time (1-2 days)	Rarely or non of the time (less than 1 day)	Occasionally (3-4 days)	Rarely or non of the time (less than 1 day)	Some or a little of the time (1-2 day)	Not at all	Several days	Not at all	Nearly every day	Not at all	Over half the days (7 days)	Several days	All the time
317	05 May 2020 - 12:18 a.m.	3	Other	No	No	No	No	Yes, to a considerable extent	Yes, to a considerable extent	No	Yes, verymuch	Yes, to some extent	No	Some or a little of the time ( 1 -2days)	Rarely or non of the time (less than 1 day)	Rarely or non of the time ( less than 1 day)	Rarely or none of the time (less than 1 day)	All of the time (5-7 days)	Rarely or non of the time (less than 1 day)	Rarely or non of the time (less than 1 day)	All of the time (5-7 days)	Rarely or non of the time (less than 1 day)	Rarely or non of the time (less than 1 day)	Several days	Several days	Several days	Several days	Not at all	Not at all	Several days	Mostly
318	05 May 2020 - 12:27 a.m.	1	Base hospital	No	No	No	No	Yes, but somewhat moderate	Yes, but minor worries	No	Yes, to some extent	No, not al all	No	Occasionally (3 - 4 days)	Some or a little of the time (1- 2 days)	Occasionally (3-4 days)	Occasionally (3-4 days)	Some or a little of the time (1-2 days)	Occasionally (3-4 days)	Some or a little of the time (1-2 days)	Some or a little of the time (1-2 days)	Occasionally (3-4 days)	Some or a little of the time (1-2 day)	Several days	Not at all	Several days	Several days	Not at all	Not at all	Several days	All the time
319	05 May 2020 - 12:59 a.m.	12years	Teaching hospital	No	No	No	No	Yes, but somewhat moderate	Yes, to a considerable extent	Yes, but minor	Yes, to a considerable extent	Yes, to a considerable extent	No	Some or a little of the time ( 1 -2days)	Rarely or non of the time (less than 1 day)	Some or a little of the time ( 1-2 days)	Some or a little of the time (1-2 days)	Occasionally (3-4 days)	Some or a little of the time (1-2 days)	Rarely or non of the time (less than 1 day)	Occasionally (3-4 days)	Some or a little of the time (1-2 days)	Rarely or non of the time (less than 1 day)	Not at all	Not at all	Several days	Not at all	Several days	Not at all	Not at all	Mostly
320	05 May 2020 - 01:16 a.m.	18 months	Teaching hospital	No	Yes	No	Yes	Yes, but somewhat moderate	Yes, to very much	No	Yes, verymuch	Yes, to a considerable extent	No	Some or a little of the time ( 1 -2days)	Some or a little of the time (1- 2 days)	Rarely or non of the time ( less than 1 day)	Rarely or none of the time (less than 1 day)	Some or a little of the time (1-2 days)	Rarely or non of the time (less than 1 day)	Rarely or non of the time (less than 1 day)	Occasionally (3-4 days)	Rarely or non of the time (less than 1 day)	Rarely or non of the time (less than 1 day)	Several days	Not at all	Several days	Not at all	Not at all	Not at all	Not at all	Mostly
321	05 May 2020 - 01:29 a.m.	23 years	No Answer	No	Yes	No	Yes	Yes, but somewhat moderate	Yes, but minor worries	No	Yes, verymuch	No, not al all	Yes	Some or a little of the time ( 1 -2days)	Occasionally (3-4 days)	Some or a little of the time ( 1-2 days)	Some or a little of the time (1-2 days)	Occasionally (3-4 days)	Some or a little of the time (1-2 days)	Occasionally (3-4 days)	No Answer	Some or a little of the time (1-2 days)	Rarely or non of the time (less than 1 day)	Not at all	Several days	Over half the days (7 days)	No Answer	Several days	Several days	Nearly every day	All the time
322	05 May 2020 - 01:45 a.m.	10 years	Teaching hospital	No	No	No	No	Yes, verymuch	Yes, to very much	No	Yes, verymuch	Yes, to some extent	No	Some or a little of the time ( 1 -2days)	Some or a little of the time (1- 2 days)	Rarely or non of the time ( less than 1 day)	Rarely or none of the time (less than 1 day)	Some or a little of the time (1-2 days)	Rarely or non of the time (less than 1 day)	Rarely or non of the time (less than 1 day)	Occasionally (3-4 days)	Rarely or non of the time (less than 1 day)	Rarely or non of the time (less than 1 day)	Not at all	Not at all	Not at all	Several days	Several days	Not at all	Not at all	Sometimes
323	05 May 2020 - 06:17 a.m.	14years	Base hospital	Yes	Yes	Yes	Yes	Yes, verymuch	Yes, to very much	Yes, but minor	Yes, to a considerable extent	Yes, to some extent	No	Some or a little of the time ( 1 -2days)	Occasionally (3-4 days)	Occasionally (3-4 days)	Occasionally (3-4 days)	All of the time (5-7 days)	Occasionally (3-4 days)	Occasionally (3-4 days)	Occasionally (3-4 days)	Occasionally (3-4 days)	Occasionally (3-4 days)	Over half the days (7 days)	Not at all	Several days	Several days	Several days	Several days	Several days	Mostly
324	05 May 2020 - 07:57 a.m.	15	Teaching hospital	No	Yes	No	Yes	No	Yes, but somewhat moderate	No	Yes, to some extent	Yes, to some extent	No	No Answer	Some or a little of the time (1- 2 days)	Rarely or non of the time ( less than 1 day)	Rarely or none of the time (less than 1 day)	Some or a little of the time (1-2 days)	Some or a little of the time (1-2 days)	Rarely or non of the time (less than 1 day)	All of the time (5-7 days)	Rarely or non of the time (less than 1 day)	Rarely or non of the time (less than 1 day)	Not at all	Not at all	Not at all	Several days	Not at all	Not at all	Nearly every day	All the time
325	05 May 2020 - 08:40 a.m.	30	Base hospital	No	Yes	Yes	No	Yes, but somewhat moderate	Yes, but somewhat moderate	No	Yes, verymuch	Yes, to a considerable extent	No	Occasionally (3 - 4 days)	Occasionally (3-4 days)	Rarely or non of the time ( less than 1 day)	Some or a little of the time (1-2 days)	All of the time (5-7 days)	Some or a little of the time (1-2 days)	Rarely or non of the time (less than 1 day)	Occasionally (3-4 days)	Rarely or non of the time (less than 1 day)	Rarely or non of the time (less than 1 day)	Not at all	Not at all	Not at all	Not at all	Not at all	Not at all	Not at all	Not at all
326	05 May 2020 - 09:58 a.m.	10	General hospital	No	No	Yes	Yes	Yes, but minor worries	Yes, to very much	Yes, but minor	Yes, verymuch	No, not al all	Yes	Some or a little of the time ( 1 -2days)	Rarely or non of the time (less than 1 day)	Rarely or non of the time ( less than 1 day)	No Answer	Occasionally (3-4 days)	Rarely or non of the time (less than 1 day)	Some or a little of the time (1-2 days)	Some or a little of the time (1-2 days)	Rarely or non of the time (less than 1 day)	Rarely or non of the time (less than 1 day)	Not at all	Not at all	Not at all	Not at all	Several days	Not at all	Not at all	Sometimes
327	05 May 2020 - 10:13 a.m.	8	General hospital	No	Yes	No	Not applicable	No	Yes, to a considerable extent	Yes, to a considerable extent	Yes, to some extent	Yes, very much	No	Rarely or non of the time (less than 1 day)	Some or a little of the time (1- 2 days)	Rarely or non of the time ( less than 1 day)	Rarely or none of the time (less than 1 day)	All of the time (5-7 days)	Rarely or non of the time (less than 1 day)	Some or a little of the time (1-2 days)	Occasionally (3-4 days)	Occasionally (3-4 days)	Some or a little of the time (1-2 day)	Not at all	Several days	Not at all	Not at all	Not at all	Not at all	Not at all	All the time
328	05 May 2020 - 10:25 a.m.	16	Teaching hospital	No	No	Yes	Not applicable	Yes, but somewhat moderate	Not applicable	Yes, but minor	No, I am helpless	No, not al all	No	Rarely or non of the time (less than 1 day)	Some or a little of the time (1- 2 days)	Some or a little of the time ( 1-2 days)	Rarely or none of the time (less than 1 day)	All of the time (5-7 days)	Occasionally (3-4 days)	Rarely or non of the time (less than 1 day)	Occasionally (3-4 days)	Some or a little of the time (1-2 days)	Occasionally (3-4 days)	Several days	Not at all	Not at all	Not at all	Not at all	Not at all	Several days	Mostly
329	05 May 2020 - 10:27 a.m.	2yrs	Teaching hospital	No	Yes	Yes	No	Yes, but somewhat moderate	Yes, to a considerable extent	Yes, to a considerable extent	Yes, verymuch	No, not al all	No	Some or a little of the time ( 1 -2days)	Occasionally (3-4 days)	Rarely or non of the time ( less than 1 day)	Occasionally (3-4 days)	Some or a little of the time (1-2 days)	Some or a little of the time (1-2 days)	Rarely or non of the time (less than 1 day)	Occasionally (3-4 days)	Occasionally (3-4 days)	Occasionally (3-4 days)	Several days	Several days	Several days	Several days	Several days	Several days	Several days	Sometimes
330	05 May 2020 - 11:36 a.m.	28	General hospital	No	Yes	Yes	No	Yes, but minor worries	Yes, but minor worries	Yes, but minor	Yes, to some extent	Yes, to some extent	No	Occasionally (3 - 4 days)	Some or a little of the time (1- 2 days)	Rarely or non of the time ( less than 1 day)	Occasionally (3-4 days)	Rarely or none of the time (less than 1 day)	Some or a little of the time (1-2 days)	Some or a little of the time (1-2 days)	Rarely or none of the time (less than 1 day)	Some or a little of the time (1-2 days)	Rarely or non of the time (less than 1 day)	Not at all	Not at all	Not at all	Not at all	Not at all	Not at all	Not at all	Sometimes
331	05 May 2020 - 12:11 p.m.	12	Teaching hospital	No	No	No	No	Yes, but minor worries	Yes, to very much	Yes, but minor	Yes, to a considerable extent	Yes, to a considerable extent	No	Rarely or non of the time (less than 1 day)	Occasionally (3-4 days)	Occasionally (3-4 days)	Occasionally (3-4 days)	All of the time (5-7 days)	All of the time (5-7 days)	Rarely or non of the time (less than 1 day)	Occasionally (3-4 days)	Occasionally (3-4 days)	Occasionally (3-4 days)	Several days	Nearly every day	Nearly every day	Several days	Over half the days (7 days)	Several days	Several days	Mostly
332	05 May 2020 - 12:19 p.m.	6-	Teaching hospital	No	Yes	Yes	No	Yes, but somewhat moderate	Yes, to very much	Yes, but minor	Yes, verymuch	No, not al all	No	Occasionally (3 - 4 days)	Some or a little of the time (1- 2 days)	Rarely or non of the time ( less than 1 day)	All of the time (5-7 days)	Rarely or none of the time (less than 1 day)	Occasionally (3-4 days)	Rarely or non of the time (less than 1 day)	Some or a little of the time (1-2 days)	Rarely or non of the time (less than 1 day)	Some or a little of the time (1-2 day)	Several days	Not at all	Not at all	Not at all	Not at all	Not at all	Several days	Mostly
333	05 May 2020 - 12:25 p.m.	10	Teaching hospital	No	Yes	Yes	Yes	Yes, but somewhat moderate	Yes, but somewhat moderate	No	Yes, to a considerable extent	Yes, to some extent	No	Some or a little of the time ( 1 -2days)	Some or a little of the time (1- 2 days)	Some or a little of the time ( 1-2 days)	Some or a little of the time (1-2 days)	Occasionally (3-4 days)	Some or a little of the time (1-2 days)	Occasionally (3-4 days)	Occasionally (3-4 days)	Some or a little of the time (1-2 days)	Some or a little of the time (1-2 day)	Over half the days (7 days)	Over half the days (7 days)	Several days	Over half the days (7days)	Several days	Several days	Not at all	Mostly
334	05 May 2020 - 12:55 p.m.	12	Base hospital	Yes	Yes	No	Yes	Yes, but somewhat moderate	Yes, to very much	Yes, very highly	Yes, verymuch	Yes, to a considerable extent	No	Rarely or non of the time (less than 1 day)	All of the time (5-7 days)	All of the time (5-7 days)	All of the time (5-7 days)	All of the time (5-7 days)	Occasionally (3-4 days)	Some or a little of the time (1-2 days)	Occasionally (3-4 days)	Occasionally (3-4 days)	Some or a little of the time (1-2 day)	Several days	Several days	Several days	Several days	Several days	Several days	Several days	Sometimes
335	05 May 2020 - 01:00 p.m.	3	Teaching hospital	No	Yes	No	No	Yes, but somewhat moderate	Yes, to very much	Yes, but minor	Yes, verymuch	No, not al all	Yes	Occasionally (3 - 4 days)	Some or a little of the time (1- 2 days)	Occasionally (3-4 days)	Occasionally (3-4 days)	All of the time (5-7 days)	Occasionally (3-4 days)	Some or a little of the time (1-2 days)	Occasionally (3-4 days)	No Answer	Some or a little of the time (1-2 day)	Several days	Over half the days (7 days)	Over half the days (7 days)	Several days	Several days	Several days	Over half the days (7 days)	Sometimes
336	05 May 2020 - 01:12 p.m.	17yers	Base hospital	No	Yes	Yes	Yes	Yes, but somewhat moderate	Yes, but somewhat moderate	Yes, to a considerable extent	Yes, verymuch	Yes, to a considerable extent	Yes	No Answer	Rarely or non of the time (less than 1 day)	Some or a little of the time ( 1-2 days)	Occasionally (3-4 days)	Rarely or none of the time (less than 1 day)	Some or a little of the time (1-2 days)	Some or a little of the time (1-2 days)	Rarely or none of the time (less than 1 day)	Some or a little of the time (1-2 days)	Occasionally (3-4 days)	Not at all	Several days	Several days	Several days	Several days	Over half the days (7 days)	Over half the days (7 days)	Mostly
337	05 May 2020 - 01:31 p.m.	12 Years	Base hospital	Yes	Yes	No	Yes	No	Yes, but minor worries	Yes, but minor	Yes, verymuch	Yes, to some extent	No	All of the time (5-7 days)	Some or a little of the time (1- 2 days)	Rarely or non of the time ( less than 1 day)	Rarely or none of the time (less than 1 day)	Occasionally (3-4 days)	Some or a little of the time (1-2 days)	Rarely or non of the time (less than 1 day)	Occasionally (3-4 days)	Occasionally (3-4 days)	Rarely or non of the time (less than 1 day)	Not at all	Nearly every day	Several days	Nearly every day	Several days	Not at all	Several days	Sometimes
338	05 May 2020 - 01:52 p.m.	10	Teaching hospital	No	No	No	No	Yes, to a considerable extent	Yes, to a considerable extent	Yes, but minor	Yes, verymuch	Yes, to some extent	No	Occasionally (3 - 4 days)	Some or a little of the time (1- 2 days)	Rarely or non of the time ( less than 1 day)	Rarely or none of the time (less than 1 day)	Rarely or none of the time (less than 1 day)	Rarely or non of the time (less than 1 day)	Rarely or non of the time (less than 1 day)	Occasionally (3-4 days)	Rarely or non of the time (less than 1 day)	Rarely or non of the time (less than 1 day)	Not at all	Not at all	Not at all	Several days	Not at all	Not at all	Several days	Mostly
339	05 May 2020 - 02:23 p.m.	10yr	Teaching hospital	No	Yes	No	Yes	Yes, but minor worries	Yes, but minor worries	No	Yes, to a considerable extent	Yes, very much	Yes	Occasionally (3 - 4 days)	Some or a little of the time (1- 2 days)	Rarely or non of the time ( less than 1 day)	Rarely or none of the time (less than 1 day)	Rarely or none of the time (less than 1 day)	Rarely or non of the time (less than 1 day)	Rarely or non of the time (less than 1 day)	Occasionally (3-4 days)	Some or a little of the time (1-2 days)	Rarely or non of the time (less than 1 day)	Not at all	Not at all	Not at all	Several days	Not at all	Not at all	Not at all	Mostly
340	05 May 2020 - 02:33 p.m.	22	Teaching hospital	No	No	No	Yes	No	Yes, but somewhat moderate	No	Yes, to a considerable extent	No, not al all	Yes	Some or a little of the time ( 1 -2days)	Rarely or non of the time (less than 1 day)	Rarely or non of the time ( less than 1 day)	Some or a little of the time (1-2 days)	Occasionally (3-4 days)	Rarely or non of the time (less than 1 day)	Rarely or non of the time (less than 1 day)	Some or a little of the time (1-2 days)	Rarely or non of the time (less than 1 day)	Occasionally (3-4 days)	Not at all	Not at all	Not at all	Not at all	Not at all	Not at all	Not at all	All the time
341	05 May 2020 - 02:47 p.m.	12 years	Base hospital	No	Yes	Yes	Yes	Yes, to a considerable extent	Yes, to very much	Yes, very highly	Yes, to some extent	Yes, to some extent	No	All of the time (5-7 days)	Occasionally (3-4 days)	Rarely or non of the time ( less than 1 day)	Occasionally (3-4 days)	Occasionally (3-4 days)	Some or a little of the time (1-2 days)	All of the time (5-7 days)	Occasionally (3-4 days)	Occasionally (3-4 days)	Occasionally (3-4 days)	Several days	Several days	Several days	Several days	Several days	Several days	Several days	Sometimes
342	05 May 2020 - 03:27 p.m.	2	District hospital	No	Yes	No	Yes	Yes, but minor worries	Yes, to very much	No	Yes, verymuch	Yes, to a considerable extent	No	Occasionally (3 - 4 days)	Rarely or non of the time (less than 1 day)	Rarely or non of the time ( less than 1 day)	Occasionally (3-4 days)	Occasionally (3-4 days)	Some or a little of the time (1-2 days)	Rarely or non of the time (less than 1 day)	Occasionally (3-4 days)	Rarely or non of the time (less than 1 day)	Occasionally (3-4 days)	Several days	Not at all	Several days	Several days	Not at all	Not at all	Several days	Mostly
343	05 May 2020 - 03:35 p.m.	6 1/2 years	Teaching hospital	No	Yes	No	Yes	Yes, but minor worries	Yes, but minor worries	No	Yes, verymuch	Yes, to a considerable extent	No	Rarely or non of the time (less than 1 day)	Rarely or non of the time (less than 1 day)	Rarely or non of the time ( less than 1 day)	Rarely or none of the time (less than 1 day)	Occasionally (3-4 days)	Occasionally (3-4 days)	Rarely or non of the time (less than 1 day)	Occasionally (3-4 days)	Rarely or non of the time (less than 1 day)	Rarely or non of the time (less than 1 day)	Not at all	Not at all	Not at all	Not at all	Not at all	Not at all	Several days	All the time
344	05 May 2020 - 03:46 p.m.	1 year	General hospital	No	Yes	Yes	No	Yes, but somewhat moderate	Yes, but somewhat moderate	Yes, but minor	Yes, to some extent	Yes, to some extent	No	Rarely or non of the time (less than 1 day)	Rarely or non of the time (less than 1 day)	Rarely or non of the time ( less than 1 day)	Rarely or none of the time (less than 1 day)	Some or a little of the time (1-2 days)	Rarely or non of the time (less than 1 day)	Rarely or non of the time (less than 1 day)	Occasionally (3-4 days)	Occasionally (3-4 days)	Occasionally (3-4 days)	Not at all	Not at all	Not at all	Not at all	Not at all	Not at all	Not at all	Not at all
345	05 May 2020 - 04:19 p.m.	2 1/2 years	Teaching hospital	No	Yes	Yes	No	Yes, verymuch	Yes, to very much	Yes, but minor	Yes, verymuch	Yes, to some extent	No	Occasionally (3 - 4 days)	Occasionally (3-4 days)	Occasionally (3-4 days)	All of the time (5-7 days)	All of the time (5-7 days)	All of the time (5-7 days)	Occasionally (3-4 days)	Occasionally (3-4 days)	Occasionally (3-4 days)	Some or a little of the time (1-2 day)	Several days	Several days	Over half the days (7 days)	Several days	Several days	Several days	Nearly every day	Sometimes
346	05 May 2020 - 05:07 p.m.	33	Teaching hospital	No	No	No	Yes	Yes, but somewhat moderate	Yes, but somewhat moderate	No	Yes, to a considerable extent	Yes, to a considerable extent	No	Rarely or non of the time (less than 1 day)	Rarely or non of the time (less than 1 day)	Rarely or non of the time ( less than 1 day)	All of the time (5-7 days)	Occasionally (3-4 days)	Rarely or non of the time (less than 1 day)	Rarely or non of the time (less than 1 day)	All of the time (5-7 days)	Rarely or non of the time (less than 1 day)	Rarely or non of the time (less than 1 day)	Not at all	Not at all	Not at all	Several days	Not at all	Not at all	Not at all	All the time
347	05 May 2020 - 05:26 p.m.	23yrs	Teaching hospital	No	No	No	Yes	Yes, but minor worries	Yes, to very much	Yes, but minor	Yes, verymuch	No, not al all	No	Rarely or non of the time (less than 1 day)	Rarely or non of the time (less than 1 day)	Rarely or non of the time ( less than 1 day)	Some or a little of the time (1-2 days)	All of the time (5-7 days)	Rarely or non of the time (less than 1 day)	Some or a little of the time (1-2 days)	Occasionally (3-4 days)	Some or a little of the time (1-2 days)	Rarely or non of the time (less than 1 day)	Not at all	Not at all	Several days	Not at all	Not at all	Not at all	Several days	Mostly
348	05 May 2020 - 06:11 p.m.	4	Other	No	No	No	Yes	Yes, to a considerable extent	Yes, to very much	No	Yes, to a considerable extent	Yes, to a considerable extent	No	Rarely or non of the time (less than 1 day)	Some or a little of the time (1- 2 days)	Some or a little of the time ( 1-2 days)	Some or a little of the time (1-2 days)	Rarely or none of the time (less than 1 day)	Rarely or non of the time (less than 1 day)	Some or a little of the time (1-2 days)	Occasionally (3-4 days)	Occasionally (3-4 days)	Rarely or non of the time (less than 1 day)	Over half the days (7 days)	Not at all	Not at all	Several days	Not at all	Not at all	Not at all	Mostly
349	05 May 2020 - 06:17 p.m.	5	General hospital	No	Yes	Yes	No	Yes, but somewhat moderate	Yes, but somewhat moderate	No	Yes, to a considerable extent	Yes, to some extent	No	Some or a little of the time ( 1 -2days)	Rarely or non of the time (less than 1 day)	Rarely or non of the time ( less than 1 day)	Occasionally (3-4 days)	Some or a little of the time (1-2 days)	Rarely or non of the time (less than 1 day)	Rarely or non of the time (less than 1 day)	Some or a little of the time (1-2 days)	Some or a little of the time (1-2 days)	Rarely or non of the time (less than 1 day)	Several days	Several days	Not at all	Several days	Not at all	Not at all	Several days	Mostly
350	05 May 2020 - 06:32 p.m.	No Answer	Teaching hospital	No	Yes	No	Yes	Yes, but minor worries	Yes, but somewhat moderate	No	Yes, to some extent	Yes, to a considerable extent	No	Rarely or non of the time (less than 1 day)	Rarely or non of the time (less than 1 day)	Rarely or non of the time ( less than 1 day)	Rarely or none of the time (less than 1 day)	All of the time (5-7 days)	Rarely or non of the time (less than 1 day)	Some or a little of the time (1-2 days)	Occasionally (3-4 days)	Occasionally (3-4 days)	Rarely or non of the time (less than 1 day)	Not at all	Not at all	Not at all	Not at all	Not at all	Not at all	Not at all	All the time
351	05 May 2020 - 06:55 p.m.	3 years	Base hospital	No	Yes	Yes	Not applicable	Yes, but somewhat moderate	Yes, to very much	Yes, but minor	Yes, verymuch	Yes, to some extent	No	Some or a little of the time ( 1 -2days)	Occasionally (3-4 days)	Rarely or non of the time ( less than 1 day)	Some or a little of the time (1-2 days)	All of the time (5-7 days)	Occasionally (3-4 days)	Some or a little of the time (1-2 days)	Occasionally (3-4 days)	Some or a little of the time (1-2 days)	Some or a little of the time (1-2 day)	Several days	Several days	Not at all	Several days	Several days	Several days	Several days	Mostly
352	05 May 2020 - 07:04 p.m.	3	Teaching hospital	No	Yes	No	Yes	Yes, but somewhat moderate	Yes, to very much	No	Yes, verymuch	Yes, very much	Yes	Some or a little of the time ( 1 -2days)	Rarely or non of the time (less than 1 day)	Rarely or non of the time ( less than 1 day)	Some or a little of the time (1-2 days)	All of the time (5-7 days)	Rarely or non of the time (less than 1 day)	Rarely or non of the time (less than 1 day)	Some or a little of the time (1-2 days)	Rarely or non of the time (less than 1 day)	Occasionally (3-4 days)	Not at all	Several days	Several days	Several days	Several days	Several days	Several days	Mostly
353	05 May 2020 - 07:15 p.m.	31	Teaching hospital	No	Yes	Yes	Yes	Yes, to a considerable extent	Yes, but somewhat moderate	Yes, but minor	Yes, verymuch	Yes, very much	No	Some or a little of the time ( 1 -2days)	Some or a little of the time (1- 2 days)	Rarely or non of the time ( less than 1 day)	Occasionally (3-4 days)	Occasionally (3-4 days)	Rarely or non of the time (less than 1 day)	Some or a little of the time (1-2 days)	Some or a little of the time (1-2 days)	Some or a little of the time (1-2 days)	Some or a little of the time (1-2 day)	Several days	Several days	Several days	Not at all	Several days	Not at all	Several days	Mostly
354	05 May 2020 - 07:47 p.m.	8 months	Base hospital	No	Yes	No	Yes	Yes, but minor worries	Yes, to very much	Yes, but minor	Yes, verymuch	Yes, to some extent	No	Rarely or non of the time (less than 1 day)	Rarely or non of the time (less than 1 day)	Rarely or non of the time ( less than 1 day)	Some or a little of the time (1-2 days)	Some or a little of the time (1-2 days)	Some or a little of the time (1-2 days)	Rarely or non of the time (less than 1 day)	Occasionally (3-4 days)	Rarely or non of the time (less than 1 day)	Rarely or non of the time (less than 1 day)	Not at all	Nearly every day	Not at all	Over half the days (7days)	Several days	Several days	Not at all	Mostly
355	05 May 2020 - 08:14 p.m.	3yrs	Teaching hospital	No	No	Yes	No	No	Yes, to very much	Yes, very highly	Yes, verymuch	Yes, to some extent	No	Occasionally (3 - 4 days)	Rarely or non of the time (less than 1 day)	Rarely or non of the time ( less than 1 day)	Some or a little of the time (1-2 days)	Some or a little of the time (1-2 days)	Rarely or non of the time (less than 1 day)	Some or a little of the time (1-2 days)	Some or a little of the time (1-2 days)	Some or a little of the time (1-2 days)	Rarely or non of the time (less than 1 day)	Not at all	Not at all	Not at all	Not at all	Not at all	Not at all	Not at all	Sometimes
356	05 May 2020 - 08:25 p.m.	No Answer	Other	No	No	No	Not applicable	Yes, to a considerable extent	Yes, to very much	No	Yes, verymuch	Yes, to some extent	No	Some or a little of the time ( 1 -2days)	Some or a little of the time (1- 2 days)	Some or a little of the time ( 1-2 days)	All of the time (5-7 days)	Some or a little of the time (1-2 days)	Some or a little of the time (1-2 days)	Some or a little of the time (1-2 days)	Some or a little of the time (1-2 days)	Occasionally (3-4 days)	Some or a little of the time (1-2 day)	Several days	Several days	Several days	Several days	Not at all	Several days	Several days	Sometimes
357	05 May 2020 - 08:54 p.m.	28	Base hospital	No	No	No	No	No	Not applicable	No	Yes, verymuch	No, not al all	Yes	Occasionally (3 - 4 days)	Occasionally (3-4 days)	Rarely or non of the time ( less than 1 day)	All of the time (5-7 days)	All of the time (5-7 days)	Rarely or non of the time (less than 1 day)	Rarely or non of the time (less than 1 day)	Some or a little of the time (1-2 days)	Rarely or non of the time (less than 1 day)	Some or a little of the time (1-2 day)	Not at all	Not at all	Not at all	Not at all	Several days	Not at all	Not at all	Mostly
358	05 May 2020 - 09:08 p.m.	11	Base hospital	No	Yes	Yes	Yes	Yes, to a considerable extent	Yes, to very much	Yes, but minor	Yes, verymuch	Yes, to some extent	Yes	Occasionally (3 - 4 days)	Some or a little of the time (1- 2 days)	Occasionally (3-4 days)	All of the time (5-7 days)	Some or a little of the time (1-2 days)	Occasionally (3-4 days)	Some or a little of the time (1-2 days)	Some or a little of the time (1-2 days)	Some or a little of the time (1-2 days)	Rarely or non of the time (less than 1 day)	Not at all	Not at all	Several days	Several days	Not at all	Not at all	Several days	Mostly
359	05 May 2020 - 09:06 p.m.	11	Base hospital	No	Yes	Yes	Yes	Yes, but somewhat moderate	Yes, to very much	Yes, but minor	Yes, verymuch	Yes, to some extent	Yes	Occasionally (3 - 4 days)	Occasionally (3-4 days)	Some or a little of the time ( 1-2 days)	All of the time (5-7 days)	Some or a little of the time (1-2 days)	Occasionally (3-4 days)	Some or a little of the time (1-2 days)	Some or a little of the time (1-2 days)	Some or a little of the time (1-2 days)	Rarely or non of the time (less than 1 day)	Not at all	Not at all	Several days	Several days	Not at all	Not at all	Several days	Mostly
360	05 May 2020 - 09:08 p.m.	10	Teaching hospital	No	Yes	Yes	No	Yes, but minor worries	Yes, to very much	Yes, but minor	Yes, verymuch	No, not al all	No	Some or a little of the time ( 1 -2days)	Rarely or non of the time (less than 1 day)	Some or a little of the time ( 1-2 days)	Rarely or none of the time (less than 1 day)	Rarely or none of the time (less than 1 day)	Some or a little of the time (1-2 days)	Occasionally (3-4 days)	Occasionally (3-4 days)	Rarely or non of the time (less than 1 day)	Rarely or non of the time (less than 1 day)	Several days	Not at all	Not at all	Several days	Not at all	Not at all	Not at all	Mostly
361	05 May 2020 - 10:09 p.m.	1 year	Teaching hospital	No	Yes	Yes	No	Yes, to a considerable extent	Yes, to very much	Yes, but minor	Yes, to some extent	Yes, to some extent	No	All of the time (5-7 days)	Some or a little of the time (1- 2 days)	All of the time (5-7 days)	Some or a little of the time (1-2 days)	Rarely or none of the time (less than 1 day)	Occasionally (3-4 days)	Occasionally (3-4 days)	Rarely or none of the time (less than 1 day)	All of the time (5-7 days)	Some or a little of the time (1-2 day)	Nearly every day	Nearly every day	Over half the days (7 days)	Over half the days (7days)	Not at all	Several days	Several days	Sometimes
362	05 May 2020 - 10:11 p.m.	2years	Base hospital	No	Yes	Yes	Yes	Yes, verymuch	Yes, to very much	No	Yes, verymuch	No, not al all	No	Occasionally (3 - 4 days)	Rarely or non of the time (less than 1 day)	Rarely or non of the time ( less than 1 day)	Rarely or none of the time (less than 1 day)	Some or a little of the time (1-2 days)	Occasionally (3-4 days)	Some or a little of the time (1-2 days)	Occasionally (3-4 days)	Some or a little of the time (1-2 days)	All of the time (5-7 days)	Several days	Several days	Several days	Several days	Not at all	Several days	Not at all	Sometimes
363	05 May 2020 - 10:18 p.m.	26	Base hospital	No	No	Yes	Yes	Yes, but somewhat moderate	Yes, but somewhat moderate	Yes, to a considerable extent	Yes, to a considerable extent	Yes, to a considerable extent	Yes	Occasionally (3 - 4 days)	Occasionally (3-4 days)	Rarely or non of the time ( less than 1 day)	Rarely or none of the time (less than 1 day)	All of the time (5-7 days)	Occasionally (3-4 days)	Rarely or non of the time (less than 1 day)	Occasionally (3-4 days)	Rarely or non of the time (less than 1 day)	Rarely or non of the time (less than 1 day)	Several days	Not at all	Several days	Not at all	Not at all	Not at all	Not at all	Mostly
364	05 May 2020 - 10:43 p.m.	5	Base hospital	No	No	No	Yes	Yes, but minor worries	Yes, to very much	No	Yes, to some extent	Yes, to some extent	No Answer	Rarely or non of the time (less than 1 day)	All of the time (5-7 days)	Rarely or non of the time ( less than 1 day)	Rarely or none of the time (less than 1 day)	Rarely or none of the time (less than 1 day)	Rarely or non of the time (less than 1 day)	Rarely or non of the time (less than 1 day)	Occasionally (3-4 days)	Rarely or non of the time (less than 1 day)	Rarely or non of the time (less than 1 day)	Not at all	Not at all	Not at all	Not at all	Not at all	Not at all	Not at all	All the time
365	05 May 2020 - 11:02 p.m.	15	Other	No	No	Yes	No	Yes, verymuch	Yes, to very much	Yes, very highly	Yes, verymuch	Yes, to some extent	No	Occasionally (3 - 4 days)	Some or a little of the time (1- 2 days)	Rarely or non of the time ( less than 1 day)	Rarely or none of the time (less than 1 day)	Some or a little of the time (1-2 days)	All of the time (5-7 days)	Rarely or non of the time (less than 1 day)	Occasionally (3-4 days)	Rarely or non of the time (less than 1 day)	Rarely or non of the time (less than 1 day)	Not at all	Several days	Several days	Several days	Several days	Not at all	Several days	Mostly
366	05 May 2020 - 11:02 p.m.	5	Teaching hospital	No	No	No	Yes	Yes, to a considerable extent	Yes, to very much	Yes, but minor	Yes, verymuch	Yes, to a considerable extent	No	Rarely or non of the time (less than 1 day)	Some or a little of the time (1- 2 days)	Rarely or non of the time ( less than 1 day)	Rarely or none of the time (less than 1 day)	Some or a little of the time (1-2 days)	Rarely or non of the time (less than 1 day)	Rarely or non of the time (less than 1 day)	All of the time (5-7 days)	Rarely or non of the time (less than 1 day)	Occasionally (3-4 days)	Several days	Not at all	Not at all	Not at all	Not at all	Not at all	Not at all	Sometimes
367	05 May 2020 - 11:02 p.m.	21	Teaching hospital	No	No	Yes	Not applicable	Yes, but minor worries	Yes, but minor worries	Yes, but minor	Yes, to a considerable extent	Yes, to a considerable extent	Yes	Occasionally (3 - 4 days)	Occasionally (3-4 days)	Occasionally (3-4 days)	Some or a little of the time (1-2 days)	Occasionally (3-4 days)	Some or a little of the time (1-2 days)	Rarely or non of the time (less than 1 day)	Some or a little of the time (1-2 days)	Occasionally (3-4 days)	Occasionally (3-4 days)	Not at all	Not at all	Several days	Several days	Not at all	Not at all	Several days	Sometimes
368	05 May 2020 - 11:38 p.m.	3 years	Teaching hospital	No	Yes	Yes	No	Yes, but somewhat moderate	Yes, to very much	Yes, but minor	Yes, verymuch	Yes, to a considerable extent	Yes	Rarely or non of the time (less than 1 day)	Rarely or non of the time (less than 1 day)	Rarely or non of the time ( less than 1 day)	Some or a little of the time (1-2 days)	Some or a little of the time (1-2 days)	Occasionally (3-4 days)	Some or a little of the time (1-2 days)	Some or a little of the time (1-2 days)	Rarely or non of the time (less than 1 day)	Rarely or non of the time (less than 1 day)	Several days	Several days	Not at all	Several days	Not at all	Several days	Not at all	Sometimes
369	06 May 2020 - 12:06 a.m.	47	Teaching hospital	No	Yes	No	Yes	No	Not applicable	No	Yes, verymuch	Yes, very much	No	Rarely or non of the time (less than 1 day)	Rarely or non of the time (less than 1 day)	Rarely or non of the time ( less than 1 day)	Rarely or none of the time (less than 1 day)	All of the time (5-7 days)	Rarely or non of the time (less than 1 day)	Rarely or non of the time (less than 1 day)	All of the time (5-7 days)	Rarely or non of the time (less than 1 day)	Rarely or non of the time (less than 1 day)	Not at all	Not at all	Not at all	Not at all	Not at all	Not at all	Not at all	Mostly
370	06 May 2020 - 12:42 a.m.	15	Base hospital	No	Yes	Yes	Yes	No	Yes, to very much	No	Yes, verymuch	Yes, to some extent	Yes	Rarely or non of the time (less than 1 day)	Rarely or non of the time (less than 1 day)	Rarely or non of the time ( less than 1 day)	Some or a little of the time (1-2 days)	Occasionally (3-4 days)	Some or a little of the time (1-2 days)	Rarely or non of the time (less than 1 day)	Rarely or none of the time (less than 1 day)	Rarely or non of the time (less than 1 day)	Rarely or non of the time (less than 1 day)	Several days	Not at all	Not at all	Not at all	Not at all	Not at all	Not at all	Mostly
371	06 May 2020 - 12:44 a.m.	20	Teaching hospital	No	No	No	No	Yes, to a considerable extent	Yes, to a considerable extent	Yes, very highly	Yes, to a considerable extent	No, not al all	No	Occasionally (3 - 4 days)	Occasionally (3-4 days)	Occasionally (3-4 days)	All of the time (5-7 days)	Some or a little of the time (1-2 days)	Occasionally (3-4 days)	Occasionally (3-4 days)	Occasionally (3-4 days)	Some or a little of the time (1-2 days)	Rarely or non of the time (less than 1 day)	Several days	Several days	Several days	Several days	Several days	Several days	Several days	Sometimes
372	06 May 2020 - 01:16 a.m.	2.5	Teaching hospital	No	Yes	No	No	No	Yes, but somewhat moderate	No	Yes, verymuch	Yes, very much	No	Occasionally (3 - 4 days)	Occasionally (3-4 days)	Occasionally (3-4 days)	Rarely or none of the time (less than 1 day)	All of the time (5-7 days)	Some or a little of the time (1-2 days)	Occasionally (3-4 days)	All of the time (5-7 days)	Occasionally (3-4 days)	Some or a little of the time (1-2 day)	Several days	Not at all	Not at all	Not at all	Not at all	Not at all	Not at all	All the time
373	06 May 2020 - 03:25 a.m.	6	Base hospital	No	No	No	Yes	Yes, to a considerable extent	Yes, to very much	No	Yes, to a considerable extent	No, not al all	No	Some or a little of the time ( 1 -2days)	Some or a little of the time (1- 2 days)	Occasionally (3-4 days)	Occasionally (3-4 days)	Some or a little of the time (1-2 days)	Occasionally (3-4 days)	Rarely or non of the time (less than 1 day)	Occasionally (3-4 days)	Occasionally (3-4 days)	Some or a little of the time (1-2 day)	Several days	Several days	Several days	Several days	Not at all	Several days	Several days	Sometimes
374	06 May 2020 - 04:18 a.m.	8yrs	Base hospital	No	Yes	Yes	Yes	Yes, but minor worries	Yes, to a considerable extent	Yes, but minor	Yes, to some extent	Yes, to some extent	No	Some or a little of the time ( 1 -2days)	Rarely or non of the time (less than 1 day)	Rarely or non of the time ( less than 1 day)	Some or a little of the time (1-2 days)	Some or a little of the time (1-2 days)	Occasionally (3-4 days)	Some or a little of the time (1-2 days)	Occasionally (3-4 days)	Some or a little of the time (1-2 days)	Some or a little of the time (1-2 day)	Several days	Several days	Several days	Over half the days (7days)	Over half the days (7 days)	Several days	Several days	Mostly
375	06 May 2020 - 07:29 a.m.	7	General hospital	No	Yes	No	Yes	Yes, but somewhat moderate	Yes, to a considerable extent	Yes, but minor	Yes, to a considerable extent	Yes, to some extent	No	Rarely or non of the time (less than 1 day)	Rarely or non of the time (less than 1 day)	Rarely or non of the time ( less than 1 day)	Rarely or none of the time (less than 1 day)	Occasionally (3-4 days)	Rarely or non of the time (less than 1 day)	Rarely or non of the time (less than 1 day)	All of the time (5-7 days)	Rarely or non of the time (less than 1 day)	Rarely or non of the time (less than 1 day)	Several days	Not at all	Not at all	Several days	Not at all	Several days	Several days	Mostly
376	06 May 2020 - 09:36 a.m.	8	Other	No	Yes	No	Yes	Yes, to a considerable extent	Yes, to very much	Yes, to a considerable extent	Yes, to some extent	Yes, to a considerable extent	Yes	Rarely or non of the time (less than 1 day)	Occasionally (3-4 days)	Occasionally (3-4 days)	Occasionally (3-4 days)	Occasionally (3-4 days)	Occasionally (3-4 days)	Some or a little of the time (1-2 days)	Some or a little of the time (1-2 days)	All of the time (5-7 days)	Occasionally (3-4 days)	Several days	Several days	Several days	Several days	Several days	Nearly every day	Nearly every day	Sometimes
377	06 May 2020 - 09:53 a.m.	6 years	District hospital	No	Yes	No	No	Yes, to a considerable extent	Yes, to very much	No	Yes, verymuch	Yes, to a considerable extent	No	Some or a little of the time ( 1 -2days)	Some or a little of the time (1- 2 days)	Some or a little of the time ( 1-2 days)	Some or a little of the time (1-2 days)	All of the time (5-7 days)	Some or a little of the time (1-2 days)	Some or a little of the time (1-2 days)	Occasionally (3-4 days)	Some or a little of the time (1-2 days)	All of the time (5-7 days)	Several days	Not at all	Several days	Several days	Not at all	Several days	Several days	Mostly
378	06 May 2020 - 10:40 a.m.	6	Teaching hospital	No	No	No	No	Yes, to a considerable extent	Yes, to very much	No	Yes, verymuch	Yes, to a considerable extent	No	Some or a little of the time ( 1 -2days)	Some or a little of the time (1- 2 days)	Rarely or non of the time ( less than 1 day)	Rarely or none of the time (less than 1 day)	Some or a little of the time (1-2 days)	Some or a little of the time (1-2 days)	Rarely or non of the time (less than 1 day)	Occasionally (3-4 days)	Rarely or non of the time (less than 1 day)	Rarely or non of the time (less than 1 day)	Several days	Not at all	Several days	Not at all	Not at all	Not at all	Several days	All the time
379	06 May 2020 - 11:07 a.m.	6 years	Teaching hospital	Yes	Yes	No	Yes	Yes, verymuch	Yes, to very much	Yes, but minor	Yes, to some extent	Yes, to some extent	No	Occasionally (3 - 4 days)	Occasionally (3-4 days)	Occasionally (3-4 days)	All of the time (5-7 days)	Occasionally (3-4 days)	All of the time (5-7 days)	Some or a little of the time (1-2 days)	Rarely or none of the time (less than 1 day)	Rarely or non of the time (less than 1 day)	All of the time (5-7 days)	Several days	Over half the days (7 days)	Several days	Over half the days (7days)	Over half the days (7 days)	Nearly every day	Nearly every day	Sometimes
380	06 May 2020 - 11:25 a.m.	10	Teaching hospital	No	No	Yes	Yes	Yes, verymuch	Yes, to very much	No	Yes, to some extent	Yes, to some extent	No	Rarely or non of the time (less than 1 day)	Some or a little of the time (1- 2 days)	Some or a little of the time ( 1-2 days)	Rarely or none of the time (less than 1 day)	All of the time (5-7 days)	Some or a little of the time (1-2 days)	Occasionally (3-4 days)	Rarely or none of the time (less than 1 day)	Some or a little of the time (1-2 days)	Some or a little of the time (1-2 day)	Several days	Nearly every day	Several days	Several days	Not at all	Several days	Several days	Mostly
381	06 May 2020 - 11:29 a.m.	22years	Teaching hospital	No	Yes	No	No	Yes, to a considerable extent	Yes, to a considerable extent	No	Yes, to a considerable extent	Yes, to some extent	No	Some or a little of the time ( 1 -2days)	Some or a little of the time (1- 2 days)	Rarely or non of the time ( less than 1 day)	Occasionally (3-4 days)	Occasionally (3-4 days)	Some or a little of the time (1-2 days)	Some or a little of the time (1-2 days)	All of the time (5-7 days)	Some or a little of the time (1-2 days)	Some or a little of the time (1-2 day)	Not at all	Not at all	Not at all	Several days	Not at all	Not at all	Not at all	Mostly
382	06 May 2020 - 12:40 p.m.	15	Base hospital	Yes	No	No	Not applicable	Yes, but minor worries	Yes, but somewhat moderate	Yes, but minor	No, I am helpless	Yes, to some extent	No	Occasionally (3 - 4 days)	Occasionally (3-4 days)	Occasionally (3-4 days)	All of the time (5-7 days)	Occasionally (3-4 days)	Rarely or non of the time (less than 1 day)	Rarely or non of the time (less than 1 day)	Occasionally (3-4 days)	Occasionally (3-4 days)	Rarely or non of the time (less than 1 day)	Several days	Several days	Several days	Several days	Several days	Over half the days (7 days)	Several days	Sometimes
383	06 May 2020 - 12:47 p.m.	16	Teaching hospital	No	Yes	Yes	Yes	No	Yes, to very much	Yes, but minor	Yes, verymuch	Yes, very much	No	No Answer	No Answer	No Answer	No Answer	No Answer	No Answer	No Answer	No Answer	No Answer	No Answer	Not at all	Several days	Several days	Not at all	Several days	Not at all	Several days	Sometimes
384	06 May 2020 - 12:54 p.m.	2	Base hospital	No	Yes	Yes	Yes	Yes, but minor worries	Yes, to very much	Yes, to a considerable extent	Yes, to a considerable extent	Yes, to a considerable extent	Yes	Occasionally (3 - 4 days)	Occasionally (3-4 days)	All of the time (5-7 days)	Occasionally (3-4 days)	Some or a little of the time (1-2 days)	Occasionally (3-4 days)	Occasionally (3-4 days)	Some or a little of the time (1-2 days)	Occasionally (3-4 days)	Occasionally (3-4 days)	Several days	Several days	Several days	Several days	Not at all	Not at all	Several days	All the time
385	06 May 2020 - 01:05 p.m.	17 years	Teaching hospital	No	Yes	Yes	Yes	Yes, but minor worries	Yes, but somewhat moderate	Yes, but minor	Yes, verymuch	Yes, to some extent	No	Some or a little of the time ( 1 -2days)	Some or a little of the time (1- 2 days)	Occasionally (3-4 days)	All of the time (5-7 days)	All of the time (5-7 days)	Rarely or non of the time (less than 1 day)	Some or a little of the time (1-2 days)	Some or a little of the time (1-2 days)	All of the time (5-7 days)	Occasionally (3-4 days)	Several days	Several days	Several days	Several days	Not at all	Not at all	Not at all	Mostly
386	06 May 2020 - 01:08 p.m.	21	Teaching hospital	No	Yes	No	Yes	Yes, to a considerable extent	Yes, to a considerable extent	Yes, but minor	Yes, to some extent	Yes, to a considerable extent	No	Some or a little of the time ( 1 -2days)	Some or a little of the time (1- 2 days)	Rarely or non of the time ( less than 1 day)	Some or a little of the time (1-2 days)	Some or a little of the time (1-2 days)	Some or a little of the time (1-2 days)	Rarely or non of the time (less than 1 day)	All of the time (5-7 days)	Some or a little of the time (1-2 days)	Some or a little of the time (1-2 day)	Not at all	Not at all	Not at all	Several days	Not at all	Several days	Several days	All the time
387	06 May 2020 - 01:23 p.m.	No Answer	No Answer	No	Yes	No	Yes	No	Yes, but somewhat moderate	No	Yes, to a considerable extent	Yes, to a considerable extent	No	Rarely or non of the time (less than 1 day)	Rarely or non of the time (less than 1 day)	Rarely or non of the time ( less than 1 day)	Some or a little of the time (1-2 days)	Occasionally (3-4 days)	Some or a little of the time (1-2 days)	Rarely or non of the time (less than 1 day)	All of the time (5-7 days)	Rarely or non of the time (less than 1 day)	Rarely or non of the time (less than 1 day)	Not at all	Not at all	Not at all	Not at all	Not at all	Not at all	Not at all	Not at all
388	06 May 2020 - 01:47 p.m.	26	Teaching hospital	No	Yes	Yes	Yes	Yes, but somewhat moderate	Yes, to very much	Yes, but minor	Yes, verymuch	Yes, to a considerable extent	No	Some or a little of the time ( 1 -2days)	Rarely or non of the time (less than 1 day)	Rarely or non of the time ( less than 1 day)	Some or a little of the time (1-2 days)	Rarely or none of the time (less than 1 day)	Rarely or non of the time (less than 1 day)	Some or a little of the time (1-2 days)	Some or a little of the time (1-2 days)	Rarely or non of the time (less than 1 day)	Rarely or non of the time (less than 1 day)	Several days	Several days	Not at all	Several days	Not at all	Several days	Several days	Mostly
389	06 May 2020 - 02:13 p.m.	16	Teaching hospital	No	Yes	Yes	No	No	Yes, to very much	No	Yes, verymuch	Yes, to some extent	Yes	Occasionally (3 - 4 days)	Occasionally (3-4 days)	Some or a little of the time ( 1-2 days)	Some or a little of the time (1-2 days)	Some or a little of the time (1-2 days)	Some or a little of the time (1-2 days)	Rarely or non of the time (less than 1 day)	Occasionally (3-4 days)	Rarely or non of the time (less than 1 day)	Occasionally (3-4 days)	Not at all	Not at all	Not at all	Not at all	Not at all	Not at all	Several days	Sometimes
390	06 May 2020 - 02:18 p.m.	9	Teaching hospital	No	Yes	Yes	Yes	Yes, but somewhat moderate	Yes, to very much	Yes, to a considerable extent	Yes, to some extent	Yes, to a considerable extent	No	Occasionally (3 - 4 days)	Some or a little of the time (1- 2 days)	All of the time (5-7 days)	All of the time (5-7 days)	Rarely or none of the time (less than 1 day)	Some or a little of the time (1-2 days)	Rarely or non of the time (less than 1 day)	Rarely or none of the time (less than 1 day)	Some or a little of the time (1-2 days)	Rarely or non of the time (less than 1 day)	Several days	Over half the days (7 days)	Nearly every day	Not at all	Not at all	Over half the days (7 days)	Several days	Sometimes
391	06 May 2020 - 02:30 p.m.	33yrs	General hospital	No	Yes	Yes	Yes	Yes, verymuch	Yes, but minor worries	Yes, but minor	Yes, verymuch	Yes, to a considerable extent	Yes	Rarely or non of the time (less than 1 day)	Rarely or non of the time (less than 1 day)	Rarely or non of the time ( less than 1 day)	Rarely or none of the time (less than 1 day)	All of the time (5-7 days)	Some or a little of the time (1-2 days)	Some or a little of the time (1-2 days)	Rarely or none of the time (less than 1 day)	Some or a little of the time (1-2 days)	Occasionally (3-4 days)	Not at all	Over half the days (7 days)	Several days	Not at all	Not at all	Several days	Several days	Mostly
392	06 May 2020 - 03:24 p.m.	No Answer	Teaching hospital	No	Yes	Yes	No	Yes, to a considerable extent	Yes, to very much	No	Yes, verymuch	Yes, to some extent	Yes	Rarely or non of the time (less than 1 day)	Rarely or non of the time (less than 1 day)	Rarely or non of the time ( less than 1 day)	Rarely or none of the time (less than 1 day)	Occasionally (3-4 days)	Some or a little of the time (1-2 days)	Rarely or non of the time (less than 1 day)	Some or a little of the time (1-2 days)	Rarely or non of the time (less than 1 day)	Some or a little of the time (1-2 day)	Not at all	Several days	Not at all	Not at all	Several days	Not at all	Not at all	Sometimes
393	06 May 2020 - 04:15 p.m.	6	Other	No	No	No	Yes	Yes, to a considerable extent	Yes, to very much	Yes, but minor	Yes, verymuch	Yes, very much	No	Some or a little of the time ( 1 -2days)	Rarely or non of the time (less than 1 day)	Some or a little of the time ( 1-2 days)	Occasionally (3-4 days)	Occasionally (3-4 days)	Occasionally (3-4 days)	Rarely or non of the time (less than 1 day)	Occasionally (3-4 days)	Occasionally (3-4 days)	Occasionally (3-4 days)	Nearly every day	Nearly every day	Several days	Several days	Not at all	Not at all	Several days	All the time
394	06 May 2020 - 08:42 p.m.	9	Base hospital	No	No	Yes	No	Yes, but minor worries	Yes, to very much	Yes, but minor	Yes, to some extent	Yes, to some extent	No	Occasionally (3 - 4 days)	Rarely or non of the time (less than 1 day)	Rarely or non of the time ( less than 1 day)	Rarely or none of the time (less than 1 day)	Occasionally (3-4 days)	Some or a little of the time (1-2 days)	Rarely or non of the time (less than 1 day)	All of the time (5-7 days)	Some or a little of the time (1-2 days)	Rarely or non of the time (less than 1 day)	Not at all	Not at all	Not at all	Several days	Not at all	Not at all	Several days	Mostly
395	06 May 2020 - 05:28 p.m.	No Answer	No Answer	No	Yes	No Answer	No Answer	No Answer	No Answer	No Answer	No Answer	No Answer	No Answer	No Answer	No Answer	No Answer	No Answer	No Answer	No Answer	No Answer	No Answer	No Answer	No Answer	No Answer	No Answer	No Answer	No Answer	No Answer	No Answer	No Answer	No Answer
396	06 May 2020 - 05:43 p.m.	25yr	Teaching hospital	No	Yes	Yes	Yes	Yes, verymuch	Yes, to very much	Yes, very highly	Yes, verymuch	No, not al all	No	Occasionally (3 - 4 days)	All of the time (5-7 days)	All of the time (5-7 days)	Occasionally (3-4 days)	Occasionally (3-4 days)	Some or a little of the time (1-2 days)	Rarely or non of the time (less than 1 day)	Rarely or none of the time (less than 1 day)	Some or a little of the time (1-2 days)	Occasionally (3-4 days)	No Answer	No Answer	No Answer	No Answer	No Answer	No Answer	No Answer	No Answer
397	06 May 2020 - 05:57 p.m.	5	Base hospital	No	Yes	No	No	Yes, verymuch	Yes, to very much	No	Yes, verymuch	Yes, to some extent	No	Some or a little of the time ( 1 -2days)	Some or a little of the time (1- 2 days)	Rarely or non of the time ( less than 1 day)	Some or a little of the time (1-2 days)	Occasionally (3-4 days)	Some or a little of the time (1-2 days)	Some or a little of the time (1-2 days)	Occasionally (3-4 days)	Rarely or non of the time (less than 1 day)	Rarely or non of the time (less than 1 day)	Not at all	Several days	Not at all	Not at all	Not at all	Not at all	Several days	Mostly
398	06 May 2020 - 06:12 p.m.	26	Base hospital	No	Yes	No	No	Yes, but minor worries	Yes, to very much	Yes, very highly	Yes, verymuch	Yes, to some extent	No	All of the time (5-7 days)	All of the time (5-7 days)	Occasionally (3-4 days)	Occasionally (3-4 days)	Occasionally (3-4 days)	Occasionally (3-4 days)	Occasionally (3-4 days)	All of the time (5-7 days)	All of the time (5-7 days)	All of the time (5-7 days)	Several days	Not at all	Not at all	Not at all	Several days	Not at all	Not at all	All the time
399	06 May 2020 - 06:32 p.m.	22	Teaching hospital	No	Yes	Yes	No	Yes, verymuch	Yes, to very much	Yes, very highly	Yes, verymuch	Yes, to some extent	No	Some or a little of the time ( 1 -2days)	Occasionally (3-4 days)	Occasionally (3-4 days)	Some or a little of the time (1-2 days)	Rarely or none of the time (less than 1 day)	Some or a little of the time (1-2 days)	All of the time (5-7 days)	Some or a little of the time (1-2 days)	All of the time (5-7 days)	All of the time (5-7 days)	Nearly every day	Over half the days (7 days)	Several days	Not at all	Several days	Several days	Not at all	Sometimes
400	06 May 2020 - 06:53 p.m.	11years	Base hospital	Yes	No	No	Yes	Yes, but somewhat moderate	Yes, to very much	Yes, but minor	Yes, verymuch	Yes, to some extent	No	All of the time (5-7 days)	Some or a little of the time (1- 2 days)	Rarely or non of the time ( less than 1 day)	Rarely or none of the time (less than 1 day)	All of the time (5-7 days)	Occasionally (3-4 days)	Occasionally (3-4 days)	Rarely or none of the time (less than 1 day)	Rarely or non of the time (less than 1 day)	All of the time (5-7 days)	Over half the days (7 days)	Over half the days (7 days)	Not at all	Not at all	No Answer	No Answer	Several days	Mostly
401	06 May 2020 - 08:05 p.m.	Two years	Teaching hospital	No	Yes	Yes	No	Yes, but minor worries	Not applicable	Yes, but minor	Yes, verymuch	Yes, to some extent	Yes	No Answer	No Answer	No Answer	No Answer	No Answer	No Answer	No Answer	No Answer	Rarely or non of the time (less than 1 day)	Rarely or non of the time (less than 1 day)	Not at all	Not at all	Not at all	Several days	Not at all	Not at all	Not at all	Sometimes
402	06 May 2020 - 10:14 p.m.	18	Teaching hospital	No	No	No	No	Yes, but minor worries	Yes, to very much	No	No, I am helpless	No, not al all	No	Some or a little of the time ( 1 -2days)	Some or a little of the time (1- 2 days)	Some or a little of the time ( 1-2 days)	Rarely or none of the time (less than 1 day)	Some or a little of the time (1-2 days)	Occasionally (3-4 days)	Rarely or non of the time (less than 1 day)	Some or a little of the time (1-2 days)	Rarely or non of the time (less than 1 day)	Rarely or non of the time (less than 1 day)	Not at all	Several days	Several days	Several days	Not at all	Not at all	Several days	Sometimes
403	06 May 2020 - 11:24 p.m.	19 yrs	Teaching hospital	No	Yes	No	No Answer	No	Yes, to a considerable extent	No	Yes, verymuch	Yes, very much	No	Rarely or non of the time (less than 1 day)	Rarely or non of the time (less than 1 day)	Rarely or non of the time ( less than 1 day)	Rarely or none of the time (less than 1 day)	Rarely or none of the time (less than 1 day)	Rarely or non of the time (less than 1 day)	Rarely or non of the time (less than 1 day)	All of the time (5-7 days)	Rarely or non of the time (less than 1 day)	Rarely or non of the time (less than 1 day)	Not at all	Not at all	Not at all	No Answer	Not at all	Not at all	Not at all	Mostly
404	06 May 2020 - 11:33 p.m.	6	Other	No	No	No	Not applicable	Yes, to a considerable extent	Yes, to a considerable extent	No	Yes, to some extent	Yes, to some extent	No	Rarely or non of the time (less than 1 day)	Rarely or non of the time (less than 1 day)	Rarely or non of the time ( less than 1 day)	Rarely or none of the time (less than 1 day)	Rarely or none of the time (less than 1 day)	Rarely or non of the time (less than 1 day)	Rarely or non of the time (less than 1 day)	All of the time (5-7 days)	Rarely or non of the time (less than 1 day)	Rarely or non of the time (less than 1 day)	Not at all	Not at all	Not at all	Not at all	Not at all	Not at all	Not at all	Not at all
405	06 May 2020 - 11:44 p.m.	33years	Teaching hospital	No	Yes	Yes	Yes	Yes, but somewhat moderate	Yes, to very much	Yes, but minor	Yes, to a considerable extent	Yes, to some extent	No	Occasionally (3 - 4 days)	Some or a little of the time (1- 2 days)	Some or a little of the time ( 1-2 days)	Some or a little of the time (1-2 days)	Rarely or none of the time (less than 1 day)	Rarely or non of the time (less than 1 day)	Rarely or non of the time (less than 1 day)	Some or a little of the time (1-2 days)	Rarely or non of the time (less than 1 day)	Rarely or non of the time (less than 1 day)	Several days	Not at all	Not at all	Several days	Not at all	Not at all	Not at all	Mostly
406	07 May 2020 - 12:52 a.m.	26	Base hospital	Yes	Yes	No	Yes	No	Yes, to very much	No	Yes, verymuch	Yes, to some extent	No	All of the time (5-7 days)	All of the time (5-7 days)	All of the time (5-7 days)	All of the time (5-7 days)	Occasionally (3-4 days)	All of the time (5-7 days)	Occasionally (3-4 days)	Rarely or none of the time (less than 1 day)	Occasionally (3-4 days)	Occasionally (3-4 days)	Over half the days (7 days)	Several days	Nearly every day	Nearly every day	Not at all	Nearly every day	Nearly every day	All the time
407	07 May 2020 - 01:06 a.m.	10yrs	Teaching hospital	No	Yes	No	Not applicable	No	Yes, but somewhat moderate	No	Yes, verymuch	Yes, to a considerable extent	No	Rarely or non of the time (less than 1 day)	Occasionally (3-4 days)	Rarely or non of the time ( less than 1 day)	Some or a little of the time (1-2 days)	Occasionally (3-4 days)	Occasionally (3-4 days)	Some or a little of the time (1-2 days)	Occasionally (3-4 days)	Occasionally (3-4 days)	Occasionally (3-4 days)	Several days	Not at all	Not at all	Not at all	Not at all	Not at all	Several days	Mostly
408	07 May 2020 - 01:18 a.m.	12	Teaching hospital	No	Yes	Yes	Yes	Yes, verymuch	Yes, to very much	Yes, but minor	Yes, verymuch	Yes, to some extent	No	Rarely or non of the time (less than 1 day)	Some or a little of the time (1- 2 days)	Rarely or non of the time ( less than 1 day)	Rarely or none of the time (less than 1 day)	Rarely or none of the time (less than 1 day)	Rarely or non of the time (less than 1 day)	Rarely or non of the time (less than 1 day)	All of the time (5-7 days)	Occasionally (3-4 days)	Occasionally (3-4 days)	Not at all	Not at all	Not at all	Not at all	Not at all	Not at all	Not at all	Mostly
409	07 May 2020 - 01:18 a.m.	11 years	Teaching hospital	No	Yes	Yes	Yes	Yes, verymuch	Yes, to very much	Yes, but minor	Yes, verymuch	Yes, to some extent	No	Rarely or non of the time (less than 1 day)	Some or a little of the time (1- 2 days)	Rarely or non of the time ( less than 1 day)	Rarely or none of the time (less than 1 day)	Rarely or none of the time (less than 1 day)	Rarely or non of the time (less than 1 day)	Rarely or non of the time (less than 1 day)	Occasionally (3-4 days)	Occasionally (3-4 days)	Occasionally (3-4 days)	Not at all	Not at all	Not at all	Not at all	Not at all	Not at all	Not at all	Mostly
410	07 May 2020 - 01:29 a.m.	17	Teaching hospital	No	No	Yes	No	Yes, to a considerable extent	Yes, to a considerable extent	Yes, but minor	Yes, to a considerable extent	No, not al all	No	Occasionally (3 - 4 days)	Some or a little of the time (1- 2 days)	Some or a little of the time ( 1-2 days)	Rarely or none of the time (less than 1 day)	Some or a little of the time (1-2 days)	Rarely or non of the time (less than 1 day)	Rarely or non of the time (less than 1 day)	Occasionally (3-4 days)	Rarely or non of the time (less than 1 day)	Rarely or non of the time (less than 1 day)	Not at all	Not at all	Not at all	No Answer	Not at all	Not at all	Not at all	Not at all
411	07 May 2020 - 02:43 a.m.	14 months	Teaching hospital	No	Yes	Yes	Yes	No	Yes, but minor worries	Yes, very highly	Yes, verymuch	Yes, to a considerable extent	No	No Answer	Occasionally (3-4 days)	Occasionally (3-4 days)	Occasionally (3-4 days)	Occasionally (3-4 days)	Occasionally (3-4 days)	Occasionally (3-4 days)	Occasionally (3-4 days)	Occasionally (3-4 days)	Occasionally (3-4 days)	Several days	Several days	Not at all	Not at all	Several days	Several days	Several days	Sometimes
412	07 May 2020 - 06:33 a.m.	8y	Base hospital	No	No	Yes	No	No Answer	No Answer	No Answer	No Answer	No Answer	No Answer	No Answer	No Answer	No Answer	No Answer	No Answer	No Answer	No Answer	No Answer	No Answer	No Answer	No Answer	No Answer	No Answer	No Answer	No Answer	No Answer	No Answer	No Answer
413	07 May 2020 - 11:51 a.m.	19	Teaching hospital	No	Yes	No	No	Yes, but somewhat moderate	Yes, but minor worries	No	Yes, verymuch	Yes, to some extent	No	Rarely or non of the time (less than 1 day)	Rarely or non of the time (less than 1 day)	Rarely or non of the time ( less than 1 day)	Rarely or none of the time (less than 1 day)	Rarely or none of the time (less than 1 day)	Rarely or non of the time (less than 1 day)	Rarely or non of the time (less than 1 day)	Occasionally (3-4 days)	Rarely or non of the time (less than 1 day)	Rarely or non of the time (less than 1 day)	Not at all	Not at all	Not at all	Not at all	Not at all	Not at all	Not at all	All the time
414	07 May 2020 - 12:57 p.m.	2 years	Base hospital	No	Yes	Yes	No	Yes, but minor worries	Yes, to very much	Yes, very highly	Yes, verymuch	Yes, to a considerable extent	No	Occasionally (3 - 4 days)	Occasionally (3-4 days)	Some or a little of the time ( 1-2 days)	Some or a little of the time (1-2 days)	All of the time (5-7 days)	Rarely or non of the time (less than 1 day)	Occasionally (3-4 days)	Some or a little of the time (1-2 days)	Occasionally (3-4 days)	Occasionally (3-4 days)	Several days	Several days	Several days	Several days	Several days	Several days	Not at all	Sometimes
415	07 May 2020 - 02:26 p.m.	5	Other	No	Yes	Yes	No	Yes, to a considerable extent	Yes, to very much	Yes, but minor	Yes, verymuch	Yes, to a considerable extent	No	Some or a little of the time ( 1 -2days)	Occasionally (3-4 days)	Some or a little of the time ( 1-2 days)	Some or a little of the time (1-2 days)	Rarely or none of the time (less than 1 day)	Rarely or non of the time (less than 1 day)	Some or a little of the time (1-2 days)	Some or a little of the time (1-2 days)	Rarely or non of the time (less than 1 day)	Rarely or non of the time (less than 1 day)	Several days	Over half the days (7 days)	Several days	Not at all	Not at all	Over half the days (7 days)	Not at all	Mostly
416	07 May 2020 - 02:28 p.m.	2 years	Teaching hospital	No	No	No	Yes	Yes, but somewhat moderate	Yes, but somewhat moderate	Yes, but minor	Yes, to a considerable extent	Yes, to a considerable extent	No	Occasionally (3 - 4 days)	Some or a little of the time (1- 2 days)	Some or a little of the time ( 1-2 days)	Some or a little of the time (1-2 days)	Rarely or none of the time (less than 1 day)	Some or a little of the time (1-2 days)	Occasionally (3-4 days)	Some or a little of the time (1-2 days)	Some or a little of the time (1-2 days)	Some or a little of the time (1-2 day)	Several days	Several days	Over half the days (7 days)	Several days	Several days	Not at all	Several days	Mostly
417	07 May 2020 - 03:09 p.m.	19	Base hospital	No	Yes	Yes	Yes	Yes, to a considerable extent	Yes, to very much	Yes, but minor	Yes, verymuch	Yes, to some extent	Yes	Some or a little of the time ( 1 -2days)	Some or a little of the time (1- 2 days)	Some or a little of the time ( 1-2 days)	Some or a little of the time (1-2 days)	Occasionally (3-4 days)	Some or a little of the time (1-2 days)	Some or a little of the time (1-2 days)	Some or a little of the time (1-2 days)	Some or a little of the time (1-2 days)	Rarely or non of the time (less than 1 day)	Not at all	Not at all	Not at all	Several days	Not at all	Several days	Several days	Sometimes
418	07 May 2020 - 03:28 p.m.	1 year	Teaching hospital	No	Yes	Yes	No	Yes, verymuch	Yes, to very much	No	Yes, verymuch	Yes, to some extent	No	Occasionally (3 - 4 days)	Occasionally (3-4 days)	Occasionally (3-4 days)	All of the time (5-7 days)	Occasionally (3-4 days)	Occasionally (3-4 days)	Rarely or non of the time (less than 1 day)	Occasionally (3-4 days)	Some or a little of the time (1-2 days)	Some or a little of the time (1-2 day)	Several days	Nearly every day	Over half the days (7 days)	Several days	Not at all	Several days	Several days	Sometimes
419	07 May 2020 - 03:48 p.m.	3	Base hospital	No	No	No	Not applicable	Yes, but minor worries	Yes, to very much	Yes, very highly	Yes, verymuch	Yes, to some extent	No	Some or a little of the time ( 1 -2days)	Rarely or non of the time (less than 1 day)	Occasionally (3-4 days)	Some or a little of the time (1-2 days)	Some or a little of the time (1-2 days)	Some or a little of the time (1-2 days)	Rarely or non of the time (less than 1 day)	All of the time (5-7 days)	Rarely or non of the time (less than 1 day)	Rarely or non of the time (less than 1 day)	Not at all	Not at all	Several days	Several days	Several days	Several days	Several days	Mostly
420	07 May 2020 - 07:10 p.m.	20 years	General hospital	No	No	Yes	Not applicable	Yes, verymuch	Yes, to very much	No	Yes, verymuch	No, not al all	No	All of the time (5-7 days)	All of the time (5-7 days)	All of the time (5-7 days)	All of the time (5-7 days)	All of the time (5-7 days)	All of the time (5-7 days)	All of the time (5-7 days)	Occasionally (3-4 days)	All of the time (5-7 days)	All of the time (5-7 days)	Nearly every day	Over half the days (7 days)	Nearly every day	Nearly every day	Nearly every day	Nearly every day	Nearly every day	Sometimes
421	07 May 2020 - 07:43 p.m.	8	Teaching hospital	No	Yes	No	No	Yes, verymuch	Yes, to very much	No	Yes, verymuch	No, not al all	No	All of the time (5-7 days)	Rarely or non of the time (less than 1 day)	Rarely or non of the time ( less than 1 day)	Rarely or none of the time (less than 1 day)	All of the time (5-7 days)	Rarely or non of the time (less than 1 day)	Rarely or non of the time (less than 1 day)	Occasionally (3-4 days)	Rarely or non of the time (less than 1 day)	Rarely or non of the time (less than 1 day)	Not at all	Not at all	Not at all	Not at all	Not at all	Several days	Several days	All the time
422	07 May 2020 - 07:54 p.m.	32years	Base hospital	No	Yes	No	Yes	Yes, but minor worries	Yes, to very much	No	Yes, verymuch	Yes, to some extent	No	Rarely or non of the time (less than 1 day)	Some or a little of the time (1- 2 days)	Rarely or non of the time ( less than 1 day)	Some or a little of the time (1-2 days)	Some or a little of the time (1-2 days)	Occasionally (3-4 days)	Some or a little of the time (1-2 days)	Occasionally (3-4 days)	Rarely or non of the time (less than 1 day)	Rarely or non of the time (less than 1 day)	Several days	Several days	Several days	Over half the days (7days)	Over half the days (7 days)	Several days	Several days	Mostly
423	07 May 2020 - 08:19 p.m.	3years	Base hospital	No	Yes	No	No	Yes, verymuch	Yes, to very much	Yes, but minor	Yes, to some extent	No, not al all	No	Rarely or non of the time (less than 1 day)	Occasionally (3-4 days)	Rarely or non of the time ( less than 1 day)	Rarely or none of the time (less than 1 day)	Some or a little of the time (1-2 days)	Rarely or non of the time (less than 1 day)	Some or a little of the time (1-2 days)	Occasionally (3-4 days)	Rarely or non of the time (less than 1 day)	Rarely or non of the time (less than 1 day)	Several days	Several days	Several days	Several days	Not at all	Several days	Not at all	Mostly
424	07 May 2020 - 10:13 p.m.	1	Teaching hospital	No	Yes	No	No	No	Yes, to very much	Yes, very highly	Yes, verymuch	No, not al all	No	No Answer	No Answer	No Answer	No Answer	No Answer	No Answer	No Answer	No Answer	No Answer	No Answer	No Answer	No Answer	No Answer	No Answer	No Answer	No Answer	Not at all	All the time
425	07 May 2020 - 10:14 p.m.	14years	Teaching hospital	No	Yes	Yes	No	Yes, but somewhat moderate	Yes, to very much	Yes, to a considerable extent	Yes, to some extent	Yes, to a considerable extent	No	No Answer	Occasionally (3-4 days)	Some or a little of the time ( 1-2 days)	Some or a little of the time (1-2 days)	Occasionally (3-4 days)	Rarely or non of the time (less than 1 day)	Rarely or non of the time (less than 1 day)	Some or a little of the time (1-2 days)	Occasionally (3-4 days)	Some or a little of the time (1-2 day)	Not at all	Not at all	Not at all	Not at all	Not at all	Several days	Not at all	Sometimes
426	07 May 2020 - 10:17 p.m.	8 months	Teaching hospital	No	Yes	Yes	No	Yes, but somewhat moderate	Yes, but somewhat moderate	No	Yes, verymuch	Yes, to some extent	No	Occasionally (3 - 4 days)	Occasionally (3-4 days)	Occasionally (3-4 days)	Occasionally (3-4 days)	All of the time (5-7 days)	Occasionally (3-4 days)	Rarely or non of the time (less than 1 day)	Some or a little of the time (1-2 days)	Some or a little of the time (1-2 days)	Occasionally (3-4 days)	Several days	Several days	Several days	Not at all	Over half the days (7 days)	Several days	Nearly every day	Mostly
427	07 May 2020 - 10:21 p.m.	11yrs	Teaching hospital	No	Yes	Yes	No	Yes, but somewhat moderate	Yes, to a considerable extent	Yes, very highly	Yes, verymuch	Yes, to a considerable extent	No	Some or a little of the time ( 1 -2days)	Rarely or non of the time (less than 1 day)	Rarely or non of the time ( less than 1 day)	Some or a little of the time (1-2 days)	Some or a little of the time (1-2 days)	Some or a little of the time (1-2 days)	Some or a little of the time (1-2 days)	Occasionally (3-4 days)	Rarely or non of the time (less than 1 day)	Rarely or non of the time (less than 1 day)	Not at all	Not at all	Not at all	Not at all	Not at all	Not at all	Not at all	Mostly
428	07 May 2020 - 10:22 p.m.	10	Teaching hospital	No	No	Yes	No	Yes, verymuch	Yes, to very much	No	Yes, verymuch	Yes, to some extent	No	Some or a little of the time ( 1 -2days)	Rarely or non of the time (less than 1 day)	Rarely or non of the time ( less than 1 day)	Occasionally (3-4 days)	Rarely or none of the time (less than 1 day)	Rarely or non of the time (less than 1 day)	Some or a little of the time (1-2 days)	Some or a little of the time (1-2 days)	Some or a little of the time (1-2 days)	Rarely or non of the time (less than 1 day)	Not at all	Several days	Several days	Several days	Not at all	Not at all	Not at all	Mostly
429	07 May 2020 - 10:27 p.m.	4	Base hospital	Yes	No	No	Yes	No	Yes, to very much	Yes, but minor	Yes, verymuch	Yes, to some extent	No	Some or a little of the time ( 1 -2days)	Rarely or non of the time (less than 1 day)	Occasionally (3-4 days)	Some or a little of the time (1-2 days)	Some or a little of the time (1-2 days)	Occasionally (3-4 days)	All of the time (5-7 days)	Rarely or none of the time (less than 1 day)	Some or a little of the time (1-2 days)	Occasionally (3-4 days)	Several days	Several days	Nearly every day	Not at all	No Answer	Several days	Several days	All the time
430	07 May 2020 - 10:29 p.m.	10 yrs	No Answer	No	Yes	Yes	Not applicable	Yes, to a considerable extent	Yes, to very much	Yes, to a considerable extent	Yes, verymuch	Yes, very much	Yes	No Answer	Occasionally (3-4 days)	Occasionally (3-4 days)	Occasionally (3-4 days)	Occasionally (3-4 days)	Occasionally (3-4 days)	No Answer	No Answer	No Answer	No Answer	No Answer	No Answer	No Answer	No Answer	No Answer	No Answer	No Answer	No Answer
431	07 May 2020 - 10:37 p.m.	3yr	Base hospital	Yes	Yes	Yes	Yes	Yes, verymuch	Yes, to very much	Yes, very highly	Yes, to some extent	Yes, to some extent	No	All of the time (5-7 days)	All of the time (5-7 days)	All of the time (5-7 days)	All of the time (5-7 days)	Rarely or none of the time (less than 1 day)	All of the time (5-7 days)	All of the time (5-7 days)	Rarely or none of the time (less than 1 day)	All of the time (5-7 days)	All of the time (5-7 days)	Nearly every day	Nearly every day	Nearly every day	Nearly every day	Nearly every day	Nearly every day	Nearly every day	Sometimes
432	07 May 2020 - 10:38 p.m.	8	Teaching hospital	No	Yes	Yes	No	Yes, to a considerable extent	Yes, but somewhat moderate	Yes, but minor	Yes, to some extent	Yes, to some extent	No	Some or a little of the time ( 1 -2days)	Some or a little of the time (1- 2 days)	Rarely or non of the time ( less than 1 day)	Some or a little of the time (1-2 days)	Rarely or none of the time (less than 1 day)	Some or a little of the time (1-2 days)	Rarely or non of the time (less than 1 day)	Some or a little of the time (1-2 days)	Occasionally (3-4 days)	Some or a little of the time (1-2 day)	Not at all	Not at all	Several days	Not at all	Not at all	Not at all	Several days	Sometimes
433	07 May 2020 - 10:39 p.m.	3years	Teaching hospital	Yes	Yes	Yes	Yes	Yes, to a considerable extent	Yes, to a considerable extent	Yes, but minor	Yes, to a considerable extent	Yes, to a considerable extent	No	Occasionally (3 - 4 days)	Some or a little of the time (1- 2 days)	Rarely or non of the time ( less than 1 day)	Occasionally (3-4 days)	Some or a little of the time (1-2 days)	Some or a little of the time (1-2 days)	Rarely or non of the time (less than 1 day)	Occasionally (3-4 days)	Rarely or non of the time (less than 1 day)	Some or a little of the time (1-2 day)	Not at all	Over half the days (7 days)	Over half the days (7 days)	Several days	Not at all	Several days	Over half the days (7 days)	All the time
434	07 May 2020 - 10:42 p.m.	20y	General hospital	Yes	Yes	No	Yes	Yes, to a considerable extent	Yes, but somewhat moderate	No	Yes, verymuch	Yes, to a considerable extent	No	Some or a little of the time ( 1 -2days)	Rarely or non of the time (less than 1 day)	Rarely or non of the time ( less than 1 day)	All of the time (5-7 days)	All of the time (5-7 days)	Rarely or non of the time (less than 1 day)	Rarely or non of the time (less than 1 day)	Some or a little of the time (1-2 days)	Some or a little of the time (1-2 days)	Rarely or non of the time (less than 1 day)	Not at all	Not at all	Not at all	Not at all	Not at all	Several days	Not at all	Mostly
435	08 May 2020 - 11:19 p.m.	11years	Base hospital	No	Yes	No	No	Yes, but minor worries	Yes, to very much	Yes, very highly	Yes, verymuch	Yes, very much	No	Rarely or non of the time (less than 1 day)	Occasionally (3-4 days)	Rarely or non of the time ( less than 1 day)	Rarely or none of the time (less than 1 day)	Rarely or none of the time (less than 1 day)	Rarely or non of the time (less than 1 day)	Rarely or non of the time (less than 1 day)	Occasionally (3-4 days)	Rarely or non of the time (less than 1 day)	Some or a little of the time (1-2 day)	Not at all	Not at all	Not at all	Not at all	Not at all	Not at all	Not at all	Mostly
436	07 May 2020 - 11:28 p.m.	26 years	Base hospital	Yes	No	Yes	Yes	Yes, but minor worries	Yes, to very much	Yes, to a considerable extent	Yes, verymuch	Yes, to a considerable extent	No	Occasionally (3 - 4 days)	Occasionally (3-4 days)	Occasionally (3-4 days)	Occasionally (3-4 days)	Occasionally (3-4 days)	Some or a little of the time (1-2 days)	Some or a little of the time (1-2 days)	Occasionally (3-4 days)	Occasionally (3-4 days)	Some or a little of the time (1-2 day)	Several days	Several days	Several days	Several days	Not at all	Not at all	Not at all	Mostly
437	08 May 2020 - 12:01 a.m.	1 year	Teaching hospital	No	No	Yes	Yes	Yes, verymuch	Yes, to very much	Yes, to a considerable extent	Yes, verymuch	Yes, very much	No	Occasionally (3 - 4 days)	Some or a little of the time (1- 2 days)	Occasionally (3-4 days)	Occasionally (3-4 days)	Rarely or none of the time (less than 1 day)	Occasionally (3-4 days)	All of the time (5-7 days)	Rarely or none of the time (less than 1 day)	All of the time (5-7 days)	Occasionally (3-4 days)	Over half the days (7 days)	Several days	Several days	Several days	Over half the days (7 days)	Over half the days (7 days)	Over half the days (7 days)	Mostly
438	08 May 2020 - 12:56 a.m.	13	General hospital	Yes	Yes	Yes	Not applicable	Yes, to a considerable extent	Yes, to very much	Yes, very highly	Yes, verymuch	Yes, very much	Yes	Rarely or non of the time (less than 1 day)	Rarely or non of the time (less than 1 day)	Rarely or non of the time ( less than 1 day)	Rarely or none of the time (less than 1 day)	Rarely or none of the time (less than 1 day)	Rarely or non of the time (less than 1 day)	Rarely or non of the time (less than 1 day)	All of the time (5-7 days)	Some or a little of the time (1-2 days)	Some or a little of the time (1-2 day)	Several days	Several days	Nearly every day	Several days	Several days	Not at all	Not at all	Sometimes
439	08 May 2020 - 01:28 a.m.	8	Teaching hospital	No	Yes	No	Yes	Yes, to a considerable extent	Yes, to very much	Yes, to a considerable extent	Yes, verymuch	Yes, very much	Yes	Occasionally (3 - 4 days)	Occasionally (3-4 days)	Occasionally (3-4 days)	All of the time (5-7 days)	Some or a little of the time (1-2 days)	Some or a little of the time (1-2 days)	Some or a little of the time (1-2 days)	Occasionally (3-4 days)	Occasionally (3-4 days)	Occasionally (3-4 days)	Several days	Several days	Several days	Several days	Several days	Several days	Several days	Mostly
440	08 May 2020 - 01:35 a.m.	16 years	Teaching hospital	No	No	No	No	Yes, but somewhat moderate	Yes, to very much	Yes, but minor	Yes, to some extent	Yes, to some extent	No Answer	All of the time (5-7 days)	Some or a little of the time (1- 2 days)	Occasionally (3-4 days)	Some or a little of the time (1-2 days)	Occasionally (3-4 days)	Rarely or non of the time (less than 1 day)	Rarely or non of the time (less than 1 day)	Rarely or none of the time (less than 1 day)	All of the time (5-7 days)	All of the time (5-7 days)	Several days	Over half the days (7 days)	Several days	Several days	Not at all	Not at all	Not at all	Mostly
441	08 May 2020 - 02:23 a.m.	30	Teaching hospital	No	Yes	No	Yes	Yes, verymuch	Yes, to very much	Yes, to a considerable extent	Yes, verymuch	Yes, to a considerable extent	No	Some or a little of the time ( 1 -2days)	Some or a little of the time (1- 2 days)	Occasionally (3-4 days)	Rarely or none of the time (less than 1 day)	Occasionally (3-4 days)	Some or a little of the time (1-2 days)	Rarely or non of the time (less than 1 day)	Some or a little of the time (1-2 days)	Some or a little of the time (1-2 days)	All of the time (5-7 days)	Several days	Several days	Several days	Nearly every day	Several days	Several days	Several days	Mostly
442	08 May 2020 - 04:51 a.m.	10	Teaching hospital	No	No	Yes	No	Yes, but somewhat moderate	Yes, to very much	Yes, but minor	No, I am helpless	No, not al all	No	All of the time (5-7 days)	Rarely or non of the time (less than 1 day)	Some or a little of the time ( 1-2 days)	All of the time (5-7 days)	All of the time (5-7 days)	Occasionally (3-4 days)	All of the time (5-7 days)	Occasionally (3-4 days)	All of the time (5-7 days)	All of the time (5-7 days)	Nearly every day	Over half the days (7 days)	Over half the days (7 days)	Several days	Over half the days (7 days)	Several days	Several days	All the time
443	08 May 2020 - 07:26 a.m.	10 years	Teaching hospital	No	Yes	Yes	No	Yes, verymuch	Yes, to very much	Yes, to a considerable extent	Yes, to a considerable extent	Yes, to some extent	No	Occasionally (3 - 4 days)	Rarely or non of the time (less than 1 day)	Rarely or non of the time ( less than 1 day)	Rarely or none of the time (less than 1 day)	Rarely or none of the time (less than 1 day)	Rarely or non of the time (less than 1 day)	Rarely or non of the time (less than 1 day)	Some or a little of the time (1-2 days)	Some or a little of the time (1-2 days)	Rarely or non of the time (less than 1 day)	Several days	Several days	Several days	Not at all	Not at all	Not at all	Not at all	Sometimes
444	08 May 2020 - 08:50 a.m.	9	Base hospital	Yes	Yes	No	Yes	No	Yes, but minor worries	No	Yes, verymuch	No Answer	No Answer	No Answer	No Answer	No Answer	No Answer	No Answer	No Answer	No Answer	No Answer	No Answer	No Answer	No Answer	No Answer	No Answer	No Answer	No Answer	No Answer	No Answer	No Answer
445	08 May 2020 - 10:03 a.m.	2	Teaching hospital	No	Yes	Yes	No	Yes, but minor worries	Yes, to very much	Yes, to a considerable extent	Yes, verymuch	Yes, to some extent	No	Rarely or non of the time (less than 1 day)	Rarely or non of the time (less than 1 day)	Rarely or non of the time ( less than 1 day)	Rarely or none of the time (less than 1 day)	Occasionally (3-4 days)	Occasionally (3-4 days)	Rarely or non of the time (less than 1 day)	Occasionally (3-4 days)	Some or a little of the time (1-2 days)	Rarely or non of the time (less than 1 day)	Not at all	Not at all	Not at all	Not at all	Not at all	Not at all	Not at all	Mostly
446	08 May 2020 - 11:26 a.m.	One year	Base hospital	Yes	Yes	Yes	No	Yes, verymuch	Yes, to very much	No	Yes, verymuch	Yes, to some extent	No	Occasionally (3 - 4 days)	Rarely or non of the time (less than 1 day)	Rarely or non of the time ( less than 1 day)	Occasionally (3-4 days)	Occasionally (3-4 days)	Occasionally (3-4 days)	Rarely or non of the time (less than 1 day)	Occasionally (3-4 days)	Rarely or non of the time (less than 1 day)	Occasionally (3-4 days)	Several days	Several days	Not at all	Not at all	Not at all	Not at all	Not at all	Mostly
447	08 May 2020 - 11:47 a.m.	2.5	Teaching hospital	Yes	Yes	No	Yes	Yes, but minor worries	Yes, to very much	Yes, but minor	Yes, verymuch	Yes, to a considerable extent	No	Rarely or non of the time (less than 1 day)	Rarely or non of the time (less than 1 day)	Rarely or non of the time ( less than 1 day)	Some or a little of the time (1-2 days)	Occasionally (3-4 days)	Rarely or non of the time (less than 1 day)	Occasionally (3-4 days)	Occasionally (3-4 days)	Rarely or non of the time (less than 1 day)	Rarely or non of the time (less than 1 day)	Not at all	Not at all	Not at all	Several days	Not at all	Not at all	Not at all	All the time
448	08 May 2020 - 12:24 p.m.	3yrs	General hospital	No	Yes	No	Yes	Yes, but somewhat moderate	Yes, to very much	Yes, but minor	Yes, verymuch	Yes, to a considerable extent	No	Some or a little of the time ( 1 -2days)	Rarely or non of the time (less than 1 day)	Rarely or non of the time ( less than 1 day)	Some or a little of the time (1-2 days)	All of the time (5-7 days)	Rarely or non of the time (less than 1 day)	Rarely or non of the time (less than 1 day)	All of the time (5-7 days)	Rarely or non of the time (less than 1 day)	Occasionally (3-4 days)	Not at all	Not at all	Several days	Not at all	Not at all	Not at all	Not at all	All the time
449	08 May 2020 - 01:03 p.m.	5	General hospital	No	No	Yes	Yes	Yes, but somewhat moderate	Yes, but somewhat moderate	No	Yes, verymuch	Yes, to a considerable extent	No	Rarely or non of the time (less than 1 day)	Rarely or non of the time (less than 1 day)	Rarely or non of the time ( less than 1 day)	Rarely or none of the time (less than 1 day)	Rarely or none of the time (less than 1 day)	Rarely or non of the time (less than 1 day)	Rarely or non of the time (less than 1 day)	Occasionally (3-4 days)	Rarely or non of the time (less than 1 day)	Occasionally (3-4 days)	Not at all	Several days	Several days	Several days	Not at all	Not at all	Not at all	Mostly
450	08 May 2020 - 03:07 p.m.	5	Base hospital	No	No	Yes	No	Yes, to a considerable extent	Yes, to very much	Yes, but minor	Yes, to some extent	No, not al all	No	Occasionally (3 - 4 days)	Some or a little of the time (1- 2 days)	Some or a little of the time ( 1-2 days)	Rarely or none of the time (less than 1 day)	Occasionally (3-4 days)	Some or a little of the time (1-2 days)	Some or a little of the time (1-2 days)	Occasionally (3-4 days)	Some or a little of the time (1-2 days)	All of the time (5-7 days)	Nearly every day	Nearly every day	Nearly every day	Nearly every day	Nearly every day	Nearly every day	Nearly every day	Mostly
451	08 May 2020 - 05:13 p.m.	13 years	Base hospital	No	Yes	No	Yes	Yes, to a considerable extent	Yes, to very much	No	Yes, verymuch	Yes, to some extent	No	Rarely or non of the time (less than 1 day)	Rarely or non of the time (less than 1 day)	Rarely or non of the time ( less than 1 day)	Rarely or none of the time (less than 1 day)	All of the time (5-7 days)	Rarely or non of the time (less than 1 day)	Rarely or non of the time (less than 1 day)	All of the time (5-7 days)	Rarely or non of the time (less than 1 day)	Rarely or non of the time (less than 1 day)	Not at all	Not at all	Not at all	Not at all	Not at all	Not at all	Not at all	All the time
452	08 May 2020 - 10:19 p.m.	14	Teaching hospital	No	Yes	Yes	No	Yes, verymuch	Yes, to very much	Yes, very highly	Yes, verymuch	No, not al all	No	Occasionally (3 - 4 days)	Occasionally (3-4 days)	All of the time (5-7 days)	All of the time (5-7 days)	All of the time (5-7 days)	Rarely or non of the time (less than 1 day)	Rarely or non of the time (less than 1 day)	Occasionally (3-4 days)	Rarely or non of the time (less than 1 day)	Rarely or non of the time (less than 1 day)	Over half the days (7 days)	Several days	Several days	Over half the days (7days)	Several days	Several days	Several days	Sometimes
453	08 May 2020 - 10:49 p.m.	13	Teaching hospital	No	No	No	No	Yes, but somewhat moderate	Yes, to a considerable extent	Yes, to a considerable extent	No, I am helpless	Yes, to some extent	No	Occasionally (3 - 4 days)	Occasionally (3-4 days)	Occasionally (3-4 days)	Occasionally (3-4 days)	Occasionally (3-4 days)	Occasionally (3-4 days)	Some or a little of the time (1-2 days)	Some or a little of the time (1-2 days)	Occasionally (3-4 days)	Occasionally (3-4 days)	Several days	Several days	Several days	Over half the days (7days)	Over half the days (7 days)	Several days	Over half the days (7 days)	Mostly
454	08 May 2020 - 10:55 p.m.	20 yrs	Teaching hospital	No	No	Yes	No	Yes, to a considerable extent	Yes, to very much	No	Yes, verymuch	Yes, to a considerable extent	No	Rarely or non of the time (less than 1 day)	Rarely or non of the time (less than 1 day)	Rarely or non of the time ( less than 1 day)	Rarely or none of the time (less than 1 day)	All of the time (5-7 days)	Rarely or non of the time (less than 1 day)	Rarely or non of the time (less than 1 day)	All of the time (5-7 days)	Rarely or non of the time (less than 1 day)	Rarely or non of the time (less than 1 day)	Not at all	Not at all	Not at all	Not at all	Not at all	Several days	Not at all	All the time
455	08 May 2020 - 10:56 p.m.	13 years	Teaching hospital	No	Yes	Yes	No	Yes, verymuch	Yes, to very much	Yes, to a considerable extent	Yes, verymuch	Yes, to a considerable extent	No	Some or a little of the time ( 1 -2days)	Rarely or non of the time (less than 1 day)	Some or a little of the time ( 1-2 days)	Some or a little of the time (1-2 days)	Occasionally (3-4 days)	Rarely or non of the time (less than 1 day)	Rarely or non of the time (less than 1 day)	All of the time (5-7 days)	Rarely or non of the time (less than 1 day)	Occasionally (3-4 days)	Not at all	Not at all	Several days	Several days	Not at all	Not at all	Not at all	Mostly
456	09 May 2020 - 12:41 a.m.	4	Base hospital	No	No	No	No	Yes, but minor worries	Yes, to a considerable extent	No	Yes, to a considerable extent	Yes, to some extent	No	Some or a little of the time ( 1 -2days)	Some or a little of the time (1- 2 days)	Rarely or non of the time ( less than 1 day)	Some or a little of the time (1-2 days)	All of the time (5-7 days)	Rarely or non of the time (less than 1 day)	Rarely or non of the time (less than 1 day)	Occasionally (3-4 days)	Rarely or non of the time (less than 1 day)	Rarely or non of the time (less than 1 day)	Not at all	Not at all	Several days	Not at all	Not at all	Not at all	Not at all	Mostly
457	09 May 2020 - 12:54 a.m.	8 months	Teaching hospital	No	No	No	Not applicable	Yes, to a considerable extent	Yes, to very much	Yes, but minor	Yes, verymuch	Yes, to some extent	No	Some or a little of the time ( 1 -2days)	Some or a little of the time (1- 2 days)	Occasionally (3-4 days)	Occasionally (3-4 days)	Occasionally (3-4 days)	Occasionally (3-4 days)	Occasionally (3-4 days)	Occasionally (3-4 days)	Occasionally (3-4 days)	Occasionally (3-4 days)	Over half the days (7 days)	Several days	Several days	Several days	Not at all	Several days	Several days	Mostly
458	09 May 2020 - 01:05 a.m.	2 years	Teaching hospital	Yes	Yes	No	Yes	No	Yes, to a considerable extent	No	Yes, to some extent	Yes, to some extent	No	Some or a little of the time ( 1 -2days)	Occasionally (3-4 days)	Rarely or non of the time ( less than 1 day)	Rarely or none of the time (less than 1 day)	Rarely or none of the time (less than 1 day)	Rarely or non of the time (less than 1 day)	Some or a little of the time (1-2 days)	Some or a little of the time (1-2 days)	Some or a little of the time (1-2 days)	Occasionally (3-4 days)	Several days	Not at all	Several days	Not at all	Not at all	Several days	Not at all	Sometimes
459	09 May 2020 - 02:18 a.m.	4	Base hospital	No	No	No	No	Yes, to a considerable extent	Yes, to very much	Yes, to a considerable extent	Yes, to some extent	Yes, to some extent	No	Some or a little of the time ( 1 -2days)	Rarely or non of the time (less than 1 day)	Rarely or non of the time ( less than 1 day)	Some or a little of the time (1-2 days)	Some or a little of the time (1-2 days)	Rarely or non of the time (less than 1 day)	Rarely or non of the time (less than 1 day)	Occasionally (3-4 days)	Some or a little of the time (1-2 days)	Rarely or non of the time (less than 1 day)	Several days	Several days	Several days	Several days	Not at all	Not at all	Several days	Mostly
460	09 May 2020 - 11:40 a.m.	2 years	Teaching hospital	No	Yes	Yes	Yes	Yes, to a considerable extent	Yes, to very much	Yes, very highly	Yes, verymuch	Yes, to a considerable extent	No	Occasionally (3 - 4 days)	Occasionally (3-4 days)	All of the time (5-7 days)	Occasionally (3-4 days)	Some or a little of the time (1-2 days)	Occasionally (3-4 days)	Occasionally (3-4 days)	Rarely or none of the time (less than 1 day)	All of the time (5-7 days)	Occasionally (3-4 days)	Several days	Several days	Several days	Several days	Several days	Over half the days (7 days)	Not at all	Mostly
461	09 May 2020 - 01:17 p.m.	5	Teaching hospital	No	Yes	Yes	Yes	Yes, but somewhat moderate	Yes, to a considerable extent	Yes, very highly	Yes, to a considerable extent	Yes, to a considerable extent	No	Occasionally (3 - 4 days)	Some or a little of the time (1- 2 days)	Some or a little of the time ( 1-2 days)	Some or a little of the time (1-2 days)	Some or a little of the time (1-2 days)	Some or a little of the time (1-2 days)	Occasionally (3-4 days)	Some or a little of the time (1-2 days)	Some or a little of the time (1-2 days)	Rarely or non of the time (less than 1 day)	Several days	Several days	Several days	Several days	Several days	Several days	Several days	Mostly
462	09 May 2020 - 07:04 p.m.	1	Teaching hospital	No	Yes	Yes	No	Yes, but somewhat moderate	Yes, to very much	Yes, to a considerable extent	Yes, verymuch	No, not al all	No	Some or a little of the time ( 1 -2days)	Occasionally (3-4 days)	Rarely or non of the time ( less than 1 day)	Rarely or none of the time (less than 1 day)	Some or a little of the time (1-2 days)	Occasionally (3-4 days)	Rarely or non of the time (less than 1 day)	All of the time (5-7 days)	Some or a little of the time (1-2 days)	Occasionally (3-4 days)	Several days	Several days	Not at all	Over half the days (7days)	Several days	Several days	Not at all	Sometimes
463	09 May 2020 - 11:29 p.m.	4	Teaching hospital	No	Yes	No	Yes	No	Yes, but minor worries	Yes, but minor	No, I am helpless	Yes, very much	No	Rarely or non of the time (less than 1 day)	Rarely or non of the time (less than 1 day)	Rarely or non of the time ( less than 1 day)	Some or a little of the time (1-2 days)	Some or a little of the time (1-2 days)	Rarely or non of the time (less than 1 day)	Rarely or non of the time (less than 1 day)	All of the time (5-7 days)	Rarely or non of the time (less than 1 day)	Rarely or non of the time (less than 1 day)	Not at all	Not at all	Not at all	Not at all	Not at all	Not at all	Not at all	All the time
464	10 May 2020 - 05:00 a.m.	6	Teaching hospital	No	Yes	No	No	Yes, verymuch	Yes, to very much	Yes, but minor	Yes, to a considerable extent	Yes, to some extent	No	All of the time (5-7 days)	Some or a little of the time (1- 2 days)	Occasionally (3-4 days)	Occasionally (3-4 days)	Rarely or none of the time (less than 1 day)	All of the time (5-7 days)	Rarely or non of the time (less than 1 day)	Occasionally (3-4 days)	All of the time (5-7 days)	Some or a little of the time (1-2 day)	Nearly every day	Over half the days (7 days)	Nearly every day	Over half the days (7days)	Over half the days (7 days)	Over half the days (7 days)	Nearly every day	Sometimes
465	10 May 2020 - 02:34 p.m.	28	Base hospital	No	Yes	No	No	No	Yes, but minor worries	No	Yes, verymuch	Yes, to some extent	Yes	Occasionally (3 - 4 days)	Rarely or non of the time (less than 1 day)	Rarely or non of the time ( less than 1 day)	All of the time (5-7 days)	All of the time (5-7 days)	Rarely or non of the time (less than 1 day)	Rarely or non of the time (less than 1 day)	All of the time (5-7 days)	Rarely or non of the time (less than 1 day)	Rarely or non of the time (less than 1 day)	Not at all	Not at all	Several days	Several days	Several days	Not at all	Not at all	All the time
466	10 May 2020 - 06:51 p.m.	2	Teaching hospital	Yes	Yes	No	No	Yes, but somewhat moderate	Yes, to very much	Yes, but minor	Yes, verymuch	Yes, to some extent	No	Rarely or non of the time (less than 1 day)	Rarely or non of the time (less than 1 day)	Rarely or non of the time ( less than 1 day)	Rarely or none of the time (less than 1 day)	Occasionally (3-4 days)	Some or a little of the time (1-2 days)	Rarely or non of the time (less than 1 day)	Occasionally (3-4 days)	Rarely or non of the time (less than 1 day)	Rarely or non of the time (less than 1 day)	Not at all	Not at all	Not at all	Not at all	Not at all	Over half the days (7 days)	Not at all	Sometimes
467	10 May 2020 - 10:04 p.m.	1	Teaching hospital	No	No	No	No	Yes, to a considerable extent	Yes, to a considerable extent	Yes, but minor	Yes, verymuch	Yes, to some extent	Yes	Some or a little of the time ( 1 -2days)	Occasionally (3-4 days)	Occasionally (3-4 days)	Some or a little of the time (1-2 days)	Rarely or none of the time (less than 1 day)	Occasionally (3-4 days)	Rarely or non of the time (less than 1 day)	Some or a little of the time (1-2 days)	All of the time (5-7 days)	All of the time (5-7 days)	Several days	Several days	Not at all	Not at all	Not at all	Several days	Not at all	Sometimes
468	10 May 2020 - 10:18 p.m.	9	Teaching hospital	No	No	No	Not applicable	Yes, to a considerable extent	Yes, to a considerable extent	Yes, but minor	Yes, to a considerable extent	No, not al all	No	Occasionally (3 - 4 days)	Occasionally (3-4 days)	Occasionally (3-4 days)	Occasionally (3-4 days)	Some or a little of the time (1-2 days)	Some or a little of the time (1-2 days)	Rarely or non of the time (less than 1 day)	Occasionally (3-4 days)	Some or a little of the time (1-2 days)	Occasionally (3-4 days)	Not at all	Nearly every day	Nearly every day	Over half the days (7days)	Several days	Nearly every day	Nearly every day	Sometimes
469	10 May 2020 - 10:44 p.m.	25	Teaching hospital	Yes	Yes	Yes	Not applicable	No	Yes, but minor worries	Yes, but minor	Yes, to some extent	Yes, to some extent	Yes	Rarely or non of the time (less than 1 day)	Rarely or non of the time (less than 1 day)	Rarely or non of the time ( less than 1 day)	Rarely or none of the time (less than 1 day)	All of the time (5-7 days)	Rarely or non of the time (less than 1 day)	Rarely or non of the time (less than 1 day)	All of the time (5-7 days)	Rarely or non of the time (less than 1 day)	Rarely or non of the time (less than 1 day)	Not at all	Not at all	Not at all	Not at all	Not at all	Not at all	Not at all	All the time
470	11 May 2020 - 12:18 a.m.	9	Teaching hospital	No	Yes	No	No	Yes, but minor worries	Yes, to very much	No	Yes, verymuch	Yes, to some extent	No	Some or a little of the time ( 1 -2days)	Some or a little of the time (1- 2 days)	Rarely or non of the time ( less than 1 day)	Rarely or none of the time (less than 1 day)	Occasionally (3-4 days)	Rarely or non of the time (less than 1 day)	Rarely or non of the time (less than 1 day)	Occasionally (3-4 days)	Rarely or non of the time (less than 1 day)	Rarely or non of the time (less than 1 day)	Not at all	Not at all	Not at all	Several days	Not at all	Not at all	Not at all	Mostly
471	11 May 2020 - 02:08 a.m.	7	Teaching hospital	No	Yes	No	Yes	Yes, but somewhat moderate	Yes, to very much	No	Yes, to a considerable extent	Yes, to some extent	No	Rarely or non of the time (less than 1 day)	Occasionally (3-4 days)	Rarely or non of the time ( less than 1 day)	Some or a little of the time (1-2 days)	Some or a little of the time (1-2 days)	Some or a little of the time (1-2 days)	Rarely or non of the time (less than 1 day)	All of the time (5-7 days)	Rarely or non of the time (less than 1 day)	Some or a little of the time (1-2 day)	Several days	Not at all	Several days	Several days	Not at all	Several days	Not at all	Sometimes
472	11 May 2020 - 01:28 p.m.	09	Base hospital	No	No	No	Not applicable	Yes, but somewhat moderate	Yes, to very much	Yes, but minor	Yes, verymuch	Yes, very much	No	Occasionally (3 - 4 days)	Some or a little of the time (1- 2 days)	Some or a little of the time ( 1-2 days)	Rarely or none of the time (less than 1 day)	No Answer	No Answer	Rarely or non of the time (less than 1 day)	Occasionally (3-4 days)	Occasionally (3-4 days)	Some or a little of the time (1-2 day)	Not at all	Several days	Several days	Several days	Several days	Several days	Several days	Sometimes
473	11 May 2020 - 04:08 p.m.	6	Teaching hospital	No	Yes	No	No	Yes, verymuch	Yes, to very much	Yes, but minor	Yes, to a considerable extent	Yes, to some extent	No	Some or a little of the time ( 1 -2days)	Rarely or non of the time (less than 1 day)	Rarely or non of the time ( less than 1 day)	Some or a little of the time (1-2 days)	Some or a little of the time (1-2 days)	Some or a little of the time (1-2 days)	Rarely or non of the time (less than 1 day)	Occasionally (3-4 days)	Rarely or non of the time (less than 1 day)	Some or a little of the time (1-2 day)	Not at all	Several days	Several days	Not at all	Not at all	Not at all	Several days	Sometimes
474	11 May 2020 - 06:46 p.m.	10	Teaching hospital	No	Yes	No	Not applicable	No	Yes, to very much	No	Yes, verymuch	Yes, to some extent	No	Some or a little of the time ( 1 -2days)	Some or a little of the time (1- 2 days)	Some or a little of the time ( 1-2 days)	Occasionally (3-4 days)	Occasionally (3-4 days)	Some or a little of the time (1-2 days)	Occasionally (3-4 days)	Occasionally (3-4 days)	Some or a little of the time (1-2 days)	Occasionally (3-4 days)	Several days	Several days	Several days	Several days	Not at all	Several days	Several days	Mostly
475	13 May 2020 - 01:44 a.m.	3	Teaching hospital	No	Yes	Yes	Yes	Yes, but somewhat moderate	Yes, to a considerable extent	Yes, but minor	Yes, to some extent	Yes, to a considerable extent	No	Rarely or non of the time (less than 1 day)	Rarely or non of the time (less than 1 day)	Rarely or non of the time ( less than 1 day)	Occasionally (3-4 days)	Occasionally (3-4 days)	Occasionally (3-4 days)	Some or a little of the time (1-2 days)	Occasionally (3-4 days)	Rarely or non of the time (less than 1 day)	Rarely or non of the time (less than 1 day)	Several days	Not at all	Not at all	Not at all	Not at all	Not at all	Several days	Mostly
476	13 May 2020 - 11:25 a.m.	32years	General hospital	No	Yes	Yes	Not applicable	No	Yes, to very much	Yes, but minor	Yes, verymuch	Yes, to a considerable extent	No	All of the time (5-7 days)	Occasionally (3-4 days)	Occasionally (3-4 days)	All of the time (5-7 days)	All of the time (5-7 days)	Occasionally (3-4 days)	Rarely or non of the time (less than 1 day)	All of the time (5-7 days)	Occasionally (3-4 days)	Rarely or non of the time (less than 1 day)	Not at all	Not at all	Several days	Several days	Several days	Several days	Several days	Mostly
477	13 May 2020 - 04:25 p.m.	23y	Teaching hospital	No	No	No	Yes	Yes, but minor worries	Yes, but somewhat moderate	No	Yes, verymuch	No, not al all	No	Some or a little of the time ( 1 -2days)	Some or a little of the time (1- 2 days)	Rarely or non of the time ( less than 1 day)	Some or a little of the time (1-2 days)	Occasionally (3-4 days)	Rarely or non of the time (less than 1 day)	Some or a little of the time (1-2 days)	All of the time (5-7 days)	Some or a little of the time (1-2 days)	Some or a little of the time (1-2 day)	Not at all	No Answer	Not at all	Not at all	Not at all	Not at all	Several days	All the time
478	13 May 2020 - 11:16 p.m.	3	General hospital	No	Yes	No	Yes	Yes, to a considerable extent	Yes, to very much	No	Yes, verymuch	Yes, to some extent	Yes	Some or a little of the time ( 1 -2days)	Rarely or non of the time (less than 1 day)	Some or a little of the time ( 1-2 days)	Occasionally (3-4 days)	Occasionally (3-4 days)	Occasionally (3-4 days)	Some or a little of the time (1-2 days)	Occasionally (3-4 days)	Occasionally (3-4 days)	Some or a little of the time (1-2 day)	Several days	Several days	Several days	Several days	Not at all	Several days	Not at all	Mostly
479	14 May 2020 - 12:23 a.m.	20	District hospital	No	No	Yes	Not applicable	Yes, but somewhat moderate	Yes, to a considerable extent	No	No, I am helpless	No, not al all	No	All of the time (5-7 days)	Rarely or non of the time (less than 1 day)	Rarely or non of the time ( less than 1 day)	All of the time (5-7 days)	Some or a little of the time (1-2 days)	Some or a little of the time (1-2 days)	Rarely or non of the time (less than 1 day)	Rarely or none of the time (less than 1 day)	Rarely or non of the time (less than 1 day)	Rarely or non of the time (less than 1 day)	Not at all	Not at all	Not at all	Not at all	Not at all	Not at all	Not at all	Sometimes
480	14 May 2020 - 01:17 a.m.	12 y	Teaching hospital	No	Yes	Yes	Yes	Yes, but minor worries	Yes, to very much	Yes, but minor	Yes, verymuch	No, not al all	No	Occasionally (3 - 4 days)	Rarely or non of the time (less than 1 day)	Rarely or non of the time ( less than 1 day)	Some or a little of the time (1-2 days)	All of the time (5-7 days)	Rarely or non of the time (less than 1 day)	Rarely or non of the time (less than 1 day)	Occasionally (3-4 days)	Rarely or non of the time (less than 1 day)	Some or a little of the time (1-2 day)	Not at all	Several days	Not at all	Several days	Several days	Not at all	Not at all	Mostly
481	14 May 2020 - 05:43 p.m.	10	Base hospital	Yes	Yes	Yes	Yes	Yes, to a considerable extent	Yes, to very much	Yes, but minor	Yes, verymuch	Yes, to some extent	No	All of the time (5-7 days)	All of the time (5-7 days)	Some or a little of the time ( 1-2 days)	Occasionally (3-4 days)	All of the time (5-7 days)	Occasionally (3-4 days)	All of the time (5-7 days)	Rarely or none of the time (less than 1 day)	Occasionally (3-4 days)	Occasionally (3-4 days)	Several days	Over half the days (7 days)	Nearly every day	Nearly every day	Over half the days (7 days)	Several days	Not at all	Sometimes
482	14 May 2020 - 06:02 p.m.	17	Base hospital	Yes	No	No	No	Yes, to a considerable extent	Yes, to very much	Yes, but minor	Yes, verymuch	Yes, to a considerable extent	No	Some or a little of the time ( 1 -2days)	Rarely or non of the time (less than 1 day)	Rarely or non of the time ( less than 1 day)	Occasionally (3-4 days)	Occasionally (3-4 days)	Rarely or non of the time (less than 1 day)	Some or a little of the time (1-2 days)	Occasionally (3-4 days)	Rarely or non of the time (less than 1 day)	Occasionally (3-4 days)	Several days	Over half the days (7 days)	Several days	Several days	Not at all	Not at all	Not at all	Sometimes
483	14 May 2020 - 07:01 p.m.	6	General hospital	Yes	No	No	Yes	Yes, but minor worries	Yes, but minor worries	No	Yes, verymuch	Yes, to a considerable extent	No	Rarely or non of the time (less than 1 day)	Rarely or non of the time (less than 1 day)	Rarely or non of the time ( less than 1 day)	Rarely or none of the time (less than 1 day)	Occasionally (3-4 days)	Rarely or non of the time (less than 1 day)	Rarely or non of the time (less than 1 day)	Occasionally (3-4 days)	Rarely or non of the time (less than 1 day)	Rarely or non of the time (less than 1 day)	Not at all	Not at all	Not at all	Not at all	Not at all	Not at all	Not at all	Mostly
484	14 May 2020 - 09:18 p.m.	13	Other	No	No	No	No	Yes, but minor worries	Yes, but minor worries	Yes, but minor	Yes, to some extent	Yes, to some extent	Yes	Rarely or non of the time (less than 1 day)	Rarely or non of the time (less than 1 day)	Some or a little of the time ( 1-2 days)	Some or a little of the time (1-2 days)	Rarely or none of the time (less than 1 day)	Rarely or non of the time (less than 1 day)	Rarely or non of the time (less than 1 day)	Some or a little of the time (1-2 days)	Rarely or non of the time (less than 1 day)	Rarely or non of the time (less than 1 day)	Not at all	Not at all	Not at all	Not at all	No Answer	Not at all	Several days	Mostly
485	14 May 2020 - 09:25 p.m.	4	General hospital	Yes	Yes	No	No	Yes, but minor worries	Yes, but minor worries	Yes, to a considerable extent	Yes, to some extent	Yes, to a considerable extent	No	Some or a little of the time ( 1 -2days)	Rarely or non of the time (less than 1 day)	Occasionally (3-4 days)	Some or a little of the time (1-2 days)	Occasionally (3-4 days)	Occasionally (3-4 days)	Some or a little of the time (1-2 days)	Occasionally (3-4 days)	Occasionally (3-4 days)	Occasionally (3-4 days)	Several days	Several days	Several days	Several days	Several days	Several days	Several days	Mostly
486	14 May 2020 - 09:31 p.m.	2 1/2yrs	District hospital	Yes	Yes	No	Yes	Yes, but somewhat moderate	Yes, to very much	Yes, but minor	Yes, verymuch	Yes, to a considerable extent	No	Some or a little of the time ( 1 -2days)	Rarely or non of the time (less than 1 day)	Rarely or non of the time ( less than 1 day)	Rarely or none of the time (less than 1 day)	Occasionally (3-4 days)	Some or a little of the time (1-2 days)	Rarely or non of the time (less than 1 day)	Occasionally (3-4 days)	Occasionally (3-4 days)	All of the time (5-7 days)	Not at all	Several days	Not at all	Not at all	Not at all	Not at all	Not at all	Mostly
487	14 May 2020 - 10:18 p.m.	3	General hospital	No	No	No	No	Yes, but minor worries	Yes, but somewhat moderate	No	Yes, to some extent	Yes, to a considerable extent	No	Some or a little of the time ( 1 -2days)	Rarely or non of the time (less than 1 day)	Rarely or non of the time ( less than 1 day)	Rarely or none of the time (less than 1 day)	Occasionally (3-4 days)	Rarely or non of the time (less than 1 day)	Rarely or non of the time (less than 1 day)	Occasionally (3-4 days)	Some or a little of the time (1-2 days)	Occasionally (3-4 days)	Several days	Not at all	Several days	Not at all	Not at all	Several days	Not at all	Mostly
488	14 May 2020 - 10:44 p.m.	2	General hospital	Yes	Yes	No	Yes	Yes, but somewhat moderate	Yes, to very much	No	Yes, verymuch	Yes, very much	No	Rarely or non of the time (less than 1 day)	Rarely or non of the time (less than 1 day)	Rarely or non of the time ( less than 1 day)	Rarely or none of the time (less than 1 day)	Rarely or none of the time (less than 1 day)	Rarely or non of the time (less than 1 day)	Rarely or non of the time (less than 1 day)	All of the time (5-7 days)	Rarely or non of the time (less than 1 day)	Rarely or non of the time (less than 1 day)	Not at all	Not at all	Not at all	Not at all	Not at all	Not at all	Not at all	Not at all
489	14 May 2020 - 10:57 p.m.	3years	General hospital	Yes	Yes	No	No	Yes, but somewhat moderate	Yes, but somewhat moderate	Yes, to a considerable extent	Yes, verymuch	Yes, to some extent	No	Rarely or non of the time (less than 1 day)	Rarely or non of the time (less than 1 day)	Rarely or non of the time ( less than 1 day)	Rarely or none of the time (less than 1 day)	All of the time (5-7 days)	Rarely or non of the time (less than 1 day)	Rarely or non of the time (less than 1 day)	All of the time (5-7 days)	Occasionally (3-4 days)	Rarely or non of the time (less than 1 day)	Not at all	Not at all	Not at all	Not at all	Not at all	Not at all	Not at all	Mostly
490	14 May 2020 - 11:12 p.m.	3	Teaching hospital	No	Yes	No	Yes	Yes, but minor worries	Yes, to a considerable extent	Yes, but minor	Yes, verymuch	Yes, to some extent	No	Some or a little of the time ( 1 -2days)	Some or a little of the time (1- 2 days)	Rarely or non of the time ( less than 1 day)	Some or a little of the time (1-2 days)	All of the time (5-7 days)	Rarely or non of the time (less than 1 day)	Rarely or non of the time (less than 1 day)	All of the time (5-7 days)	Some or a little of the time (1-2 days)	Rarely or non of the time (less than 1 day)	Not at all	Not at all	Not at all	Not at all	Not at all	Not at all	Not at all	All the time
491	14 May 2020 - 11:40 p.m.	2	Teaching hospital	No	Yes	No	No	Yes, but minor worries	Yes, to very much	Yes, but minor	Yes, verymuch	Yes, to some extent	No	Some or a little of the time ( 1 -2days)	Rarely or non of the time (less than 1 day)	Some or a little of the time ( 1-2 days)	Some or a little of the time (1-2 days)	All of the time (5-7 days)	Rarely or non of the time (less than 1 day)	Rarely or non of the time (less than 1 day)	Occasionally (3-4 days)	Occasionally (3-4 days)	Occasionally (3-4 days)	Several days	Not at all	Several days	Several days	Not at all	Several days	Several days	Mostly
492	14 May 2020 - 11:42 p.m.	3	Teaching hospital	No	No	Yes	No	Yes, to a considerable extent	Yes, to a considerable extent	Yes, to a considerable extent	Yes, to some extent	No, not al all	No	Occasionally (3 - 4 days)	Occasionally (3-4 days)	Occasionally (3-4 days)	Occasionally (3-4 days)	Some or a little of the time (1-2 days)	Occasionally (3-4 days)	Occasionally (3-4 days)	Occasionally (3-4 days)	Occasionally (3-4 days)	All of the time (5-7 days)	Several days	Several days	Several days	Several days	Several days	Several days	Several days	Sometimes
493	15 May 2020 - 12:44 a.m.	5	Teaching hospital	No	Yes	Yes	No	Yes, but somewhat moderate	Yes, to very much	Yes, but minor	Yes, verymuch	Yes, to some extent	No	Occasionally (3 - 4 days)	Occasionally (3-4 days)	All of the time (5-7 days)	Occasionally (3-4 days)	All of the time (5-7 days)	Rarely or non of the time (less than 1 day)	All of the time (5-7 days)	Some or a little of the time (1-2 days)	All of the time (5-7 days)	Occasionally (3-4 days)	Over half the days (7 days)	Several days	Nearly every day	Several days	Several days	Several days	Not at all	All the time
494	15 May 2020 - 03:46 p.m.	1 year	District hospital	No	No	No	No	Yes, verymuch	Yes, to very much	No	No Answer	Yes, to a considerable extent	No	Rarely or non of the time (less than 1 day)	Rarely or non of the time (less than 1 day)	Rarely or non of the time ( less than 1 day)	Rarely or none of the time (less than 1 day)	All of the time (5-7 days)	Rarely or non of the time (less than 1 day)	Rarely or non of the time (less than 1 day)	Some or a little of the time (1-2 days)	Some or a little of the time (1-2 days)	Some or a little of the time (1-2 day)	Not at all	Not at all	Not at all	Not at all	Not at all	Several days	Several days	Mostly
495	15 May 2020 - 09:03 p.m.	10 years	General hospital	Yes	No	No	Yes	Yes, but somewhat moderate	Yes, to a considerable extent	Yes, to a considerable extent	Yes, verymuch	Yes, very much	No	Rarely or non of the time (less than 1 day)	Rarely or non of the time (less than 1 day)	Rarely or non of the time ( less than 1 day)	Rarely or none of the time (less than 1 day)	All of the time (5-7 days)	Rarely or non of the time (less than 1 day)	Rarely or non of the time (less than 1 day)	All of the time (5-7 days)	Rarely or non of the time (less than 1 day)	Rarely or non of the time (less than 1 day)	Not at all	Not at all	Not at all	Not at all	Not at all	Not at all	Not at all	All the time
496	17 May 2020 - 01:42 p.m.	31yrs	Base hospital	Yes	No	No	Yes	No	Yes, but minor worries	Yes, to a considerable extent	Yes, verymuch	Yes, very much	Yes	Rarely or non of the time (less than 1 day)	Some or a little of the time (1- 2 days)	Rarely or non of the time ( less than 1 day)	Rarely or none of the time (less than 1 day)	All of the time (5-7 days)	Rarely or non of the time (less than 1 day)	Rarely or non of the time (less than 1 day)	All of the time (5-7 days)	Rarely or non of the time (less than 1 day)	Rarely or non of the time (less than 1 day)	Not at all	Not at all	Not at all	Several days	Not at all	Not at all	Several days	All the time
497	17 May 2020 - 08:11 p.m.	2 1/2 years	General hospital	Yes	Yes	No	Yes	No	Yes, but minor worries	Yes, but minor	Yes, verymuch	Yes, very much	Yes	Rarely or non of the time (less than 1 day)	Rarely or non of the time (less than 1 day)	Rarely or non of the time ( less than 1 day)	Rarely or none of the time (less than 1 day)	All of the time (5-7 days)	Rarely or non of the time (less than 1 day)	Rarely or non of the time (less than 1 day)	All of the time (5-7 days)	Rarely or non of the time (less than 1 day)	Rarely or non of the time (less than 1 day)	Not at all	Not at all	Not at all	Not at all	Not at all	Not at all	Not at all	All the time
498	17 May 2020 - 10:08 p.m.	1	Teaching hospital	Yes	Yes	No Answer	Yes	Yes, but somewhat moderate	Yes, but somewhat moderate	Yes, but minor	Yes, verymuch	Yes, to a considerable extent	Yes	Some or a little of the time ( 1 -2days)	Some or a little of the time (1- 2 days)	Rarely or non of the time ( less than 1 day)	Occasionally (3-4 days)	Occasionally (3-4 days)	Some or a little of the time (1-2 days)	Some or a little of the time (1-2 days)	Occasionally (3-4 days)	Some or a little of the time (1-2 days)	Rarely or non of the time (less than 1 day)	Several days	Several days	Several days	Several days	Not at all	Not at all	Not at all	Mostly
499	18 May 2020 - 11:41 a.m.	9months	District hospital	Yes	Yes	Yes	Yes	Yes, verymuch	Yes, to very much	Yes, to a considerable extent	Yes, verymuch	Yes, to some extent	Yes	Occasionally (3 - 4 days)	Occasionally (3-4 days)	Some or a little of the time ( 1-2 days)	All of the time (5-7 days)	All of the time (5-7 days)	Occasionally (3-4 days)	Occasionally (3-4 days)	All of the time (5-7 days)	Some or a little of the time (1-2 days)	Occasionally (3-4 days)	Several days	Several days	Several days	Nearly every day	Several days	Several days	Several days	Sometimes
500	19 May 2020 - 01:42 a.m.	9	Teaching hospital	No	No	No	Yes	Yes, but minor worries	Yes, to very much	No	Yes, to some extent	No, not al all	No	Rarely or non of the time (less than 1 day)	Rarely or non of the time (less than 1 day)	Rarely or non of the time ( less than 1 day)	Rarely or none of the time (less than 1 day)	All of the time (5-7 days)	Rarely or non of the time (less than 1 day)	Occasionally (3-4 days)	Occasionally (3-4 days)	Some or a little of the time (1-2 days)	Rarely or non of the time (less than 1 day)	Several days	Not at all	Not at all	Nearly every day	Several days	Several days	Not at all	All the time
501	19 May 2020 - 02:56 a.m.	11	Teaching hospital	No	Yes	No	No	Yes, verymuch	Yes, to very much	Yes, very highly	Yes, to some extent	No, not al all	No	Some or a little of the time ( 1 -2days)	Rarely or non of the time (less than 1 day)	Rarely or non of the time ( less than 1 day)	Rarely or none of the time (less than 1 day)	Rarely or none of the time (less than 1 day)	Rarely or non of the time (less than 1 day)	Rarely or non of the time (less than 1 day)	Rarely or none of the time (less than 1 day)	All of the time (5-7 days)	Rarely or non of the time (less than 1 day)	Several days	Not at all	Not at all	Several days	Several days	Several days	Several days	Not at all
502	19 May 2020 - 01:44 p.m.	9	Base hospital	Yes	Yes	No	Yes	Yes, but somewhat moderate	Yes, to very much	No	Yes, verymuch	Yes, very much	No	Rarely or non of the time (less than 1 day)	Occasionally (3-4 days)	Some or a little of the time ( 1-2 days)	Some or a little of the time (1-2 days)	All of the time (5-7 days)	Rarely or non of the time (less than 1 day)	Some or a little of the time (1-2 days)	Occasionally (3-4 days)	Rarely or non of the time (less than 1 day)	Some or a little of the time (1-2 day)	Several days	Several days	Not at all	Several days	Several days	Several days	Not at all	All the time
503	19 May 2020 - 02:32 p.m.	8	Teaching hospital	Yes	Yes	No	Yes	Yes, to a considerable extent	Yes, but somewhat moderate	No	Yes, to a considerable extent	Yes, to some extent	No	Occasionally (3 - 4 days)	Occasionally (3-4 days)	Occasionally (3-4 days)	Occasionally (3-4 days)	Occasionally (3-4 days)	Some or a little of the time (1-2 days)	Rarely or non of the time (less than 1 day)	Occasionally (3-4 days)	Some or a little of the time (1-2 days)	Some or a little of the time (1-2 day)	Several days	Several days	Not at all	Not at all	Not at all	Not at all	Not at all	Mostly
504	19 May 2020 - 10:05 p.m.	3	District hospital	Yes	Yes	No	Yes	Yes, but minor worries	Yes, to very much	Yes, to a considerable extent	Yes, to some extent	Yes, to a considerable extent	No	Occasionally (3 - 4 days)	Rarely or non of the time (less than 1 day)	Rarely or non of the time ( less than 1 day)	All of the time (5-7 days)	Rarely or none of the time (less than 1 day)	Rarely or non of the time (less than 1 day)	Rarely or non of the time (less than 1 day)	Occasionally (3-4 days)	Rarely or non of the time (less than 1 day)	Rarely or non of the time (less than 1 day)	Not at all	Not at all	Not at all	Not at all	Not at all	Not at all	Not at all	All the time
505	19 May 2020 - 11:03 p.m.	2	Teaching hospital	No	Yes	No	No	Yes, verymuch	Yes, to very much	Yes, very highly	Yes, verymuch	Yes, to some extent	No	Occasionally (3 - 4 days)	Occasionally (3-4 days)	Occasionally (3-4 days)	Some or a little of the time (1-2 days)	All of the time (5-7 days)	Rarely or non of the time (less than 1 day)	Rarely or non of the time (less than 1 day)	Occasionally (3-4 days)	Occasionally (3-4 days)	Some or a little of the time (1-2 day)	Several days	Not at all	Not at all	Several days	Not at all	Several days	Several days	Mostly
506	20 May 2020 - 01:48 a.m.	3	General hospital	Yes	Yes	No	Yes	Yes, but somewhat moderate	Yes, but somewhat moderate	No	Yes, to a considerable extent	Yes, to a considerable extent	Yes	Some or a little of the time ( 1 -2days)	Some or a little of the time (1- 2 days)	Some or a little of the time ( 1-2 days)	Occasionally (3-4 days)	All of the time (5-7 days)	Some or a little of the time (1-2 days)	Some or a little of the time (1-2 days)	Occasionally (3-4 days)	Rarely or non of the time (less than 1 day)	Some or a little of the time (1-2 day)	Not at all	Not at all	Not at all	Not at all	Not at all	Not at all	Several days	Mostly
507	21 May 2020 - 04:23 p.m.	3years	General hospital	No	No	Yes	Not applicable	Yes, but minor worries	Yes, but minor worries	Yes, but minor	Yes, to some extent	Yes, to some extent	No	Rarely or non of the time (less than 1 day)	Some or a little of the time (1- 2 days)	Some or a little of the time ( 1-2 days)	Some or a little of the time (1-2 days)	All of the time (5-7 days)	Rarely or non of the time (less than 1 day)	Rarely or non of the time (less than 1 day)	All of the time (5-7 days)	Occasionally (3-4 days)	Rarely or non of the time (less than 1 day)	Several days	Several days	Not at all	Several days	Not at all	Not at all	Not at all	All the time
508	22 May 2020 - 11:52 a.m.	19	Teaching hospital	No	No	No	No	Yes, but somewhat moderate	Yes, to very much	Yes, but minor	Yes, verymuch	Yes, to some extent	No	Occasionally (3 - 4 days)	Some or a little of the time (1- 2 days)	Occasionally (3-4 days)	Occasionally (3-4 days)	Some or a little of the time (1-2 days)	Rarely or non of the time (less than 1 day)	Occasionally (3-4 days)	Occasionally (3-4 days)	Occasionally (3-4 days)	Some or a little of the time (1-2 day)	Several days	Several days	Several days	Several days	Several days	Several days	Several days	Not at all
509	22 May 2020 - 06:37 p.m.	12 years	Base hospital	No	No	Yes	No	Yes, to a considerable extent	Yes, to very much	Yes, but minor	Yes, verymuch	No, not al all	No	Occasionally (3 - 4 days)	Occasionally (3-4 days)	Some or a little of the time ( 1-2 days)	Occasionally (3-4 days)	All of the time (5-7 days)	Occasionally (3-4 days)	Some or a little of the time (1-2 days)	Rarely or none of the time (less than 1 day)	Some or a little of the time (1-2 days)	Rarely or non of the time (less than 1 day)	Several days	Not at all	Several days	Several days	Not at all	Not at all	Several days	Not at all
510	23 May 2020 - 11:18 a.m.	1	Teaching hospital	No	Yes	Yes	No	Yes, verymuch	Yes, to very much	Yes, but minor	Yes, to a considerable extent	No, not al all	No	Occasionally (3 - 4 days)	Some or a little of the time (1- 2 days)	Rarely or non of the time ( less than 1 day)	Some or a little of the time (1-2 days)	Some or a little of the time (1-2 days)	Some or a little of the time (1-2 days)	Some or a little of the time (1-2 days)	Some or a little of the time (1-2 days)	Some or a little of the time (1-2 days)	Some or a little of the time (1-2 day)	Not at all	Several days	Several days	Several days	Several days	Several days	Several days	Sometimes
511	23 May 2020 - 11:55 a.m.	1	Teaching hospital	No	No	No	No	Yes, verymuch	Yes, to very much	No	Yes, verymuch	Yes, very much	No	Occasionally (3 - 4 days)	Some or a little of the time (1- 2 days)	Some or a little of the time ( 1-2 days)	Some or a little of the time (1-2 days)	All of the time (5-7 days)	Some or a little of the time (1-2 days)	Some or a little of the time (1-2 days)	Occasionally (3-4 days)	All of the time (5-7 days)	Occasionally (3-4 days)	Not at all	Nearly every day	Several days	Several days	Nearly every day	Over half the days (7 days)	Nearly every day	All the time
